# Supplementary material for: MetazSecKB: the human and animal secretome and subcellular proteome knowledgebase
Source: Database (Oxford). 2015 Aug 8;2015:bav077. doi: 10.1093/database/bav077 (PMC4529745; doi:10.1093/database/bav077)
Supplement: Supplementary Data [file supp_bav077_suppl_data.zip]

Archive with 3 entries (3 files):
- Supp_Table3.xls
- Supp_Table1.xls
- Supp_Table2.xls
