# Supplementary material for: MetazSecKB: the human and animal secretome and subcellular proteome knowledgebase
Source: Database (Oxford). 2015 Aug 8;2015:bav077. doi: 10.1093/database/bav077 (PMC4529745; doi:10.1093/database/bav077)
Supplement: Supplementary Data [file supp_bav077_suppl_data.zip › Supp_Table3.xls]

## Sheet: Sheet1
Supplementary Table 3. Gene Ontology classification of biological process and molecular function of human secreted proteins.
(a) Biological process
GO:0048856	3569	13.7868	anatomical structure development
GO:0007165	2511	9.69985	signal transduction
GO:0002376	1935	7.47479	immune system process
GO:0006950	1634	6.31205	response to stress
GO:0030154	1489	5.75192	cell differentiation
GO:0009058	1051	4.05995	biosynthetic process
GO:0006810	1049	4.05223	transport
GO:0034641	812	3.13671	cellular nitrogen compound metabolic process
GO:0006464	796	3.0749	cellular protein modification process
GO:0044281	758	2.92811	small molecule metabolic process
GO:0008283	710	2.74269	cell proliferation
GO:0040011	674	2.60362	locomotion
GO:0048870	591	2.283	cell motility
GO:0006629	589	2.27527	lipid metabolic process
GO:0007155	578	2.23278	cell adhesion
GO:0008219	543	2.09758	cell death
GO:0009056	472	1.82331	catabolic process
GO:0007267	449	1.73446	cell-cell signaling
GO:0048646	428	1.65334	anatomical structure formation involved in morphogenesis
GO:0030198	386	1.4911	extracellular matrix organization
GO:0042592	386	1.4911	homeostatic process
GO:0000902	375	1.4486	cell morphogenesis
GO:0009790	372	1.43701	embryo development
GO:0040007	307	1.18592	growth
GO:0005975	268	1.03527	carbohydrate metabolic process
GO:0016192	257	0.992776	vesicle-mediated transport
GO:0051604	251	0.969599	protein maturation
GO:0050877	235	0.907792	neurological system process
GO:0000003	234	0.903929	reproduction
GO:0003013	195	0.753274	circulatory system process
GO:0022607	161	0.621934	cellular component assembly
GO:0007049	138	0.533086	cell cycle
GO:0006461	128	0.494457	protein complex assembly
GO:0006790	125	0.482868	sulfur compound metabolic process
GO:0044403	120	0.463553	symbiosis, encompassing mutualism through parasitism
GO:0055085	110	0.424924	transmembrane transport
GO:0006259	99	0.382431	DNA metabolic process
GO:0007010	95	0.36698	cytoskeleton organization
GO:0061024	91	0.351528	membrane organization
GO:0051301	80	0.309035	cell division
GO:0034330	72	0.278132	cell junction organization
GO:0006605	71	0.274269	protein targeting
GO:0006913	66	0.254954	nucleocytoplasmic transport
GO:0034655	66	0.254954	nucleobase-containing compound catabolic process
GO:0006520	61	0.23564	cellular amino acid metabolic process
GO:0006457	54	0.208599	protein folding
GO:0065003	51	0.19701	macromolecular complex assembly
GO:0021700	50	0.193147	developmental maturation
GO:0007568	46	0.177695	aging
GO:0006091	43	0.166107	generation of precursor metabolites and energy
GO:0051276	38	0.146792	chromosome organization
GO:0051186	32	0.123614	cofactor metabolic process
GO:0006412	30	0.115888	translation
GO:0007067	29	0.112025	mitotic nuclear division
GO:0007009	22	0.0849847	plasma membrane organization
GO:0007005	17	0.06567	mitochondrion organization
GO:0006397	14	0.0540812	mRNA processing
GO:0043473	14	0.0540812	pigmentation
GO:0019748	13	0.0502183	secondary metabolic process
GO:0071554	10	0.0386294	cell wall organization or biogenesis
GO:0006914	8	0.0309035	autophagy
GO:0007059	8	0.0309035	chromosome segregation
GO:0007034	6	0.0231777	vacuolar transport
GO:0006399	5	0.0193147	tRNA metabolic process
GO:0022618	4	0.0154518	ribonucleoprotein complex assembly
GO:0030705	3	0.0115888	cytoskeleton-dependent intracellular transport
GO:0042254	3	0.0115888	ribosome biogenesis
sum	25887	100
(b) Molecular Function
GO:0043167	872	28.506	ion binding
GO:0008233	362	11.8339	peptidase activity
GO:0004871	303	9.9052	signal transducer activity
GO:0030234	228	7.45342	enzyme regulator activity
GO:0016491	181	5.91697	oxidoreductase activity
GO:0008289	120	3.92285	lipid binding
GO:0022857	118	3.85747	transmembrane transporter activity
GO:0016301	104	3.3998	kinase activity
GO:0016757	97	3.17097	transferase activity, transferring glycosyl groups
GO:0019899	97	3.17097	enzyme binding
GO:0005198	95	3.10559	structural molecule activity
GO:0003677	59	1.92873	DNA binding
GO:0016798	53	1.73259	hydrolase activity, acting on glycosyl bonds
GO:0003723	49	1.60183	RNA binding
GO:0016791	44	1.43838	phosphatase activity
GO:0004518	39	1.27493	nuclease activity
GO:0008092	35	1.14416	cytoskeletal protein binding
GO:0016853	29	0.948022	isomerase activity
GO:0000988	21	0.686499	protein binding transcription factor activity
GO:0001071	18	0.588428	nucleic acid binding transcription factor activity
GO:0016810	15	0.490356	hydrolase activity, acting on carbon-nitrogen (but not peptide) bonds
GO:0016887	15	0.490356	ATPase activity
GO:0008134	13	0.424975	transcription factor binding
GO:0016874	12	0.392285	ligase activity
GO:0016746	11	0.359595	transferase activity, transferring acyl groups
GO:0030674	11	0.359595	protein binding, bridging
GO:0008168	9	0.294214	methyltransferase activity
GO:0051082	9	0.294214	unfolded protein binding
GO:0016829	8	0.261523	lyase activity
GO:0008565	6	0.196143	protein transporter activity
GO:0003735	4	0.130762	structural constituent of ribosome
GO:0016765	4	0.130762	transferase activity, transferring alkyl or aryl (other than methyl) groups
GO:0016779	4	0.130762	nucleotidyltransferase activity
GO:0003924	3	0.0980713	GTPase activity
GO:0004386	3	0.0980713	helicase activity
GO:0042393	3	0.0980713	histone binding
GO:0003729	2	0.0653808	mRNA binding
GO:0032182	2	0.0653808	small conjugating protein binding
GO:0019843	1	0.0326904	rRNA binding
sum	3059	100
