# Supplementary material for: MetazSecKB: the human and animal secretome and subcellular proteome knowledgebase
Source: Database (Oxford). 2015 Aug 8;2015:bav077. doi: 10.1093/database/bav077 (PMC4529745; doi:10.1093/database/bav077)
Supplement: Supplementary Data [file supp_bav077_suppl_data.zip › Supp_Table1.xls]

## Sheet: species_dis+ref
Supplementary Table 1. Proteins predicted in other subcellular locations in human and animals.
	Reference	All proteins for a species	Weakly likely secreted	ER membrane	ER lumen	Cytoskeleton	Golgi apparatus membrane	Golgi apparatus lumen	Lysosome	Peroxisome	Vacuolar membrane	Vacuolar non-membrane	Other predicted membrane	Other curated locations	Containing GPI anchor	not predicted	Date release
Vetebrata (Actinopterygii )	Proteome																Ref Proteome
Oryzias latipes	24633	26060	1909	103	206	243	18	26	10	218	0	0	1133	2	77	1055	2014-07-05	Medaka fish	Eukaryota; Metazoa; Chordata; Craniata; Vertebrata; Euteleostomi; Actinopterygii; Neopterygii; Teleostei; Neoteleostei; Acanthomorphata; Ovalentaria; Atherinomorphae; Beloniformes; Adrianichthyidae; Oryziinae; Oryzias
Xiphophorus maculatus	20451	20527	1274	97	202	190	21	26	5	159	0	0	967	0	73	738	2014-07-11	Southern platyfish	Eukaryota; Metazoa; Chordata; Craniata; Vertebrata; Euteleostomi; Actinopterygii; Neopterygii; Teleostei; Neoteleostei; Acanthomorphata; Ovalentaria; Atherinomorphae; Cyprinodontiformes; Poeciliidae; Poeciliinae; Xiphophorus
Oreochromis niloticus	26753	27551	1564	132	292	246	20	37	9	252	0	0	1274	1	128	1119	2014-07-08	Nile tilapia	Eukaryota; Metazoa; Chordata; Craniata; Vertebrata; Euteleostomi; Actinopterygii; Neopterygii; Teleostei; Neoteleostei; Acanthomorphata; Ovalentaria; Cichlomorphae; Cichliformes; Cichlidae; African cichlids; Pseudocrenilabrinae; Oreochromini; Oreochromis
Gasterosteus aculeatus	27248	28110	2045	110	230	277	29	28	6	190	0	0	1158	0	83	1111	2014-07-08	Three-spined stickleback	Eukaryota; Metazoa; Chordata; Craniata; Vertebrata; Euteleostomi; Actinopterygii; Neopterygii; Teleostei; Neoteleostei; Acanthomorphata; Percomorpharia; Perciformes; Cottioidei; Gasterosteales; Gasterosteidae; Gasterosteus
Takifugu rubripes	47856	49090	2413	292	448	383	45	37	13	470	0	0	2646	2	106	1967	2014-07-08	Japanese pufferfish	Eukaryota; Metazoa; Chordata; Craniata; Vertebrata; Euteleostomi; Actinopterygii; Neopterygii; Teleostei; Neoteleostei; Acanthomorphata; Percomorpharia; Tetraodontiformes; Tetradontoidea; Tetraodontidae; Takifugu
Tetraodon nigroviridis	23073	49327	5086	151	337	385	47	36	11	263	0	0	2033	1	103	2468	2014-07-08	Spotted green pufferfish	Eukaryota; Metazoa; Chordata; Craniata; Vertebrata; Euteleostomi; Actinopterygii; Neopterygii; Teleostei; Neoteleostei; Acanthomorphata; Percomorpharia; Tetraodontiformes; Tetradontoidea; Tetraodontidae; Tetraodon
Danio rerio	41054	55414	3658	495	678	639	149	51	38	425	2	0	2439	91	249	1947	2014-07-04	Zebrafish	Eukaryota; Metazoa; Chordata; Craniata; Vertebrata; Euteleostomi; Actinopterygii; Neopterygii; Teleostei; Ostariophysi; Cypriniformes; Cyprinidae; Danio
Vetebrata (Amphibia)
Xenopus tropicalis	23491	30521	1663	237	421	453	94	40	28	248	2	0	1239	45	85	1058	2014-07-08	Western clawed frog	Eukaryota; Metazoa; Chordata; Craniata; Vertebrata; Euteleostomi; Amphibia; Batrachia; Anura; Pipoidea; Pipidae; Xenopodinae; Xenopus; Silurana
Xenopus laevis		16011	739	194	219	394	111	35	35	119	1	0	690	65	47	537			Eukaryota; Metazoa; Chordata; Craniata; Vertebrata; Euteleostomi; Amphibia; Batrachia; Anura; Pipoidea; Pipidae; Xenopodinae; Xenopus; Xenopus
Vetebrata (Mammalia)
Glires
Oryctolagus cuniculus	21150	22788	1685	154	195	190	39	18	13	145	0	0	996	20	97	953	2014-07-05	Rabbit	Eukaryota; Metazoa; Chordata; Craniata; Vertebrata; Euteleostomi; Mammalia; Eutheria; Euarchontoglires; Glires; Lagomorpha; Leporidae; Oryctolagus
Heterocephalus glaber	21449	21548	1726	61	161	199	18	11	6	150	0	0	908	0	64	843	2014-07-08	Naked mole rat	Eukaryota; Metazoa; Chordata; Craniata; Vertebrata; Euteleostomi; Mammalia; Eutheria; Euarchontoglires; Glires; Rodentia; Hystricognathi; Bathyergidae; Heterocephalus
Cavia porcellus	19911	20378	1408	109	184	158	26	20	12	154	0	0	972	8	79	802	2014-07-08	Guinea pig	Eukaryota; Metazoa; Chordata; Craniata; Vertebrata; Euteleostomi; Mammalia; Eutheria; Euarchontoglires; Glires; Rodentia; Hystricognathi; Caviidae; Cavia
Cricetulus griseus	23884	24442	3680	84	146	258	46	15	7	120	0	0	845	2	51	949	2014-07-08	Chinese hamster	Eukaryota; Metazoa; Chordata; Craniata; Vertebrata; Euteleostomi; Mammalia; Eutheria; Euarchontoglires; Glires; Rodentia; Sciurognathi; Muroidea; Cricetidae; Cricetinae; Cricetulus
Mus musculus	43539	74158	7223	853	526	1418	620	159	248	376	12	0	3649	487	293	3697	2014-07-09	Mouse	Eukaryota; Metazoa; Chordata; Craniata; Vertebrata; Euteleostomi; Mammalia; Eutheria; Euarchontoglires; Glires; Rodentia; Sciurognathi; Muroidea; Muridae; Murinae; Mus; Mus
Rattus norvegicus	27340	33555	2018	523	313	643	350	99	136	239	7	0	1872	206	183	1446	2014-07-04	Rat	Eukaryota; Metazoa; Chordata; Craniata; Vertebrata; Euteleostomi; Mammalia; Eutheria; Euarchontoglires; Glires; Rodentia; Sciurognathi; Muroidea; Muridae; Murinae; Rattus
Spermophilus tridecemlineatus	19966	20079	1243	87	195	185	16	16	3	134	0	0	932	1	91	754	2014-07-08	Thirteen-lined ground squirrel	Eukaryota; Metazoa; Chordata; Craniata; Vertebrata; Euteleostomi; Mammalia; Eutheria; Euarchontoglires; Glires; Rodentia; Sciurognathi; Sciuridae; Xerinae; Marmotini; Ictidomys
Primates
Macaca fascicularis	17396	28955	3736	161	185	312	52	26	37	173	0	0	1696	26	122	1086	2014-07-08	Crab-eating macaque	Eukaryota; Metazoa; Chordata; Craniata; Vertebrata; Euteleostomi; Mammalia; Eutheria; Euarchontoglires; Primates; Haplorrhini; Catarrhini; Cercopithecidae; Cercopithecinae; Macaca
Macaca mulatta	35536	69567	6774	289	514	619	56	47	31	483	0	0	3579	12	276	2825	2014-07-05	Rhesus macaque	Eukaryota; Metazoa; Chordata; Craniata; Vertebrata; Euteleostomi; Mammalia; Eutheria; Euarchontoglires; Primates; Haplorrhini; Catarrhini; Cercopithecidae; Cercopithecinae; Macaca
Gorilla gorilla gorilla		27371	2287	130	238	214	32	15	13	173	0	0	1232	4	129	1191			Eukaryota; Metazoa; Chordata; Craniata; Vertebrata; Euteleostomi; Mammalia; Eutheria; Euarchontoglires; Primates; Haplorrhini; Catarrhini; Hominidae; Gorilla
Homo sapiens	68049	135661	18611	963	626	1952	688	181	289	494	12	0	6287	568	399	7084	2014-07-09	Human	Eukaryota; Metazoa; Chordata; Craniata; Vertebrata; Euteleostomi; Mammalia; Eutheria; Euarchontoglires; Primates; Haplorrhini; Catarrhini; Hominidae; Homo
Pan troglodytes	20126	33326	2603	160	320	294	63	40	22	251	0	0	1796	13	169	1250	2014-07-05	Chimpanzee	Eukaryota; Metazoa; Chordata; Craniata; Vertebrata; Euteleostomi; Mammalia; Eutheria; Euarchontoglires; Primates; Haplorrhini; Catarrhini; Hominidae; Pan
Pongo abelii	22785	24529	2055	227	226	289	141	43	54	163	2	0	1128	53	107	1030	2014-07-05	Sumatran orangutan	Eukaryota; Metazoa; Chordata; Craniata; Vertebrata; Euteleostomi; Mammalia; Eutheria; Euarchontoglires; Primates; Haplorrhini; Catarrhini; Hominidae; Pongo
Nomascus leucogenys	19734	19837	1537	87	179	158	20	21	4	150	0	0	896	1	100	757	2014-07-08	Northern white-cheeked gibbon	Eukaryota; Metazoa; Chordata; Craniata; Vertebrata; Euteleostomi; Mammalia; Eutheria; Euarchontoglires; Primates; Haplorrhini; Catarrhini; Hylobatidae; Nomascus
Callithrix jacchus	42025	55085	4027	245	485	477	46	50	17	407	0	0	2397	2	224	2089	2014-07-05	White-tufted-ear marmoset	Eukaryota; Metazoa; Chordata; Craniata; Vertebrata; Euteleostomi; Mammalia; Eutheria; Euarchontoglires; Primates; Haplorrhini; Platyrrhini; Cebidae; Callitrichinae; Callithrix
Otolemur garnettii	19930	20156	1250	87	200	153	17	25	5	146	0	0	936	0	94	748	2014-07-08	Small-eared galago	Eukaryota; Metazoa; Chordata; Craniata; Vertebrata; Euteleostomi; Mammalia; Eutheria; Euarchontoglires; Primates; Strepsirrhini; Lorisiformes; Galagidae; Otolemur
Carnivora
Canis familiaris	25439	28362	2171	154	227	227	58	27	31	241	0	0	1415	16	114	1147	2014-07-05	Dog	Eukaryota; Metazoa; Chordata; Craniata; Vertebrata; Euteleostomi; Mammalia; Eutheria; Laurasiatheria; Carnivora; Caniformia; Canidae; Canis
Mustela putorius furo		38826	4194	111	225	398	31	25	9	204	0	0	1476	0	110	1663			Eukaryota; Metazoa; Chordata; Craniata; Vertebrata; Euteleostomi; Mammalia; Eutheria; Laurasiatheria; Carnivora; Caniformia; Mustelidae; Mustelinae; Mustela
Neovison vison		16237	1719	35	89	175	1	8	0	82	0	0	541	0	26	746			Eukaryota; Metazoa; Chordata; Craniata; Vertebrata; Euteleostomi; Mammalia; Eutheria; Laurasiatheria; Carnivora; Caniformia; Mustelidae; Mustelinae; Neovison
Ailuropoda melanoleuca	21136	35743	2846	125	247	290	29	20	6	236	0	0	1658	1	107	1420	2014-07-08	Giant panda	Eukaryota; Metazoa; Chordata; Craniata; Vertebrata; Euteleostomi; Mammalia; Eutheria; Laurasiatheria; Carnivora; Caniformia; Ursidae; Ailuropoda
Felis catus	20303	21230	1582	97	193	171	22	16	18	153	0	0	1008	4	88	910	2014-07-13	Cat	Eukaryota; Metazoa; Chordata; Craniata; Vertebrata; Euteleostomi; Mammalia; Eutheria; Laurasiatheria; Carnivora; Feliformia; Felidae; Felinae; Felis
Cetartiodactyla
Bos mutus		18922	1457	81	140	140	17	11	4	120	0	0	831	0	88	716			Eukaryota; Metazoa; Chordata; Craniata; Vertebrata; Euteleostomi; Mammalia; Eutheria; Laurasiatheria; Cetartiodactyla; Ruminantia; Pecora; Bovidae; Bovinae; Bos
Bos taurus	23842	31780	2360	445	272	539	230	74	101	270	8	0	1743	146	170	1442	2014-07-08	Bovine	Eukaryota; Metazoa; Chordata; Craniata; Vertebrata; Euteleostomi; Mammalia; Eutheria; Laurasiatheria; Cetartiodactyla; Ruminantia; Pecora; Bovidae; Bovinae; Bos
Sus scrofa	26054	33962	3263	239	258	338	64	21	32	252	0	0	1771	27	119	1634	2014-07-05	Pig	Eukaryota; Metazoa; Chordata; Craniata; Vertebrata; Euteleostomi; Mammalia; Eutheria; Laurasiatheria; Cetartiodactyla; Suina; Suidae; Sus
Camelus ferus		20028	2383	44	115	152	12	6	1	114	0	0	753	0	35	960			Eukaryota; Metazoa; Chordata; Craniata; Vertebrata; Euteleostomi; Mammalia; Eutheria; Laurasiatheria; Cetartiodactyla; Tylopoda; Camelidae; Camelus
Chiroptera
Pteropus alecto	19520	19548	1898	66	124	147	14	11	7	119	0	0	800	0	59	748	2014-07-11	Black flying fox	Eukaryota; Metazoa; Chordata; Craniata; Vertebrata; Euteleostomi; Mammalia; Eutheria; Laurasiatheria; Chiroptera; Megachiroptera; Pteropodidae; Pteropodinae; Pteropus
Myotis brandtii		19301	2047	58	95	176	12	5	6	98	0	0	834	0	52	871			Eukaryota; Metazoa; Chordata; Craniata; Vertebrata; Euteleostomi; Mammalia; Eutheria; Laurasiatheria; Chiroptera; Microchiroptera; Vespertilionidae; Myotis
Myotis davidii	15446	15466	1563	51	97	128	11	6	3	90	0	0	664	0	51	714	2014-07-11	David's myotis	Eukaryota; Metazoa; Chordata; Craniata; Vertebrata; Euteleostomi; Mammalia; Eutheria; Laurasiatheria; Chiroptera; Microchiroptera; Vespertilionidae; Myotis
Myotis lucifugus	20650	20899	1492	79	142	169	14	12	6	157	0	0	1009	1	90	838	2014-07-08	Little brown bat	Eukaryota; Metazoa; Chordata; Craniata; Vertebrata; Euteleostomi; Mammalia; Eutheria; Laurasiatheria; Chiroptera; Microchiroptera; Vespertilionidae; Myotis
Other mamalia
Loxodonta africana	25615	25832	1585	93	225	191	21	13	10	188	0	0	1178	0	108	939	2014-07-08	African elephant	Eukaryota; Metazoa; Chordata; Craniata; Vertebrata; Euteleostomi; Mammalia; Eutheria; Afrotheria; Proboscidea; Elephantidae; Loxodonta
Equus caballus	22676	27841	1857	117	212	261	19	13	8	205	0	0	1262	3	105	1181	2014-07-05	Horse	Eukaryota; Metazoa; Chordata; Craniata; Vertebrata; Euteleostomi; Mammalia; Eutheria; Laurasiatheria; Perissodactyla; Equidae; Equus
Tupaia chinensis	20824	20851	2080	58	130	144	9	11	9	101	0	0	753	0	47	893	2014-07-13	Chinese tree shrew	Eukaryota; Metazoa; Chordata; Craniata; Vertebrata; Euteleostomi; Mammalia; Eutheria; Euarchontoglires; Scandentia; Tupaiidae; Tupaia
Sarcophilus harrisii	22388	22565	1367	89	208	245	17	17	4	177	0	0	1029	0	52	947	2014-07-08	Tasmanian devil	Eukaryota; Metazoa; Chordata; Craniata; Vertebrata; Euteleostomi; Mammalia; Metatheria; Dasyuromorphia; Dasyuridae; Sarcophilus
Monodelphis domestica	22240	22794	1454	95	228	228	18	15	3	152	0	0	969	1	81	772	2014-07-05	Gray short-tailed opossum	Eukaryota; Metazoa; Chordata; Craniata; Vertebrata; Euteleostomi; Mammalia; Metatheria; Didelphimorphia; Didelphidae; Monodelphis
Ornithorhynchus anatinus	23552	23763	2631	44	96	259	17	8	1	131	0	0	904	0	23	1084	2014-07-05	Duckbill platypus	Eukaryota; Metazoa; Chordata; Craniata; Vertebrata; Euteleostomi; Mammalia; Monotremata; Ornithorhynchidae; Ornithorhynchus
Vertebrata (Testudines + Archosauria group)
Anas platyrhynchos	16377	31879	3588	123	191	320	27	18	5	211	0	0	1282	0	39	1618	2014-07-15	Domestic duck	Eukaryota; Metazoa; Chordata; Craniata; Vertebrata; Euteleostomi; Testudines + Archosauria group; Archosauria; Dinosauria; Saurischia; Theropoda; Coelurosauria; Aves; Neognathae; Anseriformes; Anatidae; Anas
Meleagris gallopavo	16537	16991	1301	68	134	186	18	12	2	145	0	0	801	1	40	727	2014-07-08	Common turkey	Eukaryota; Metazoa; Chordata; Craniata; Vertebrata; Euteleostomi; Testudines + Archosauria group; Archosauria; Dinosauria; Saurischia; Theropoda; Coelurosauria; Aves; Neognathae; Galliformes; Phasianidae; Meleagridinae; Meleagris
Gallus gallus	17623	23800	2058	183	228	278	103	31	22	218	0	0	1272	44	94	1009	2014-07-09	Chicken	Eukaryota; Metazoa; Chordata; Craniata; Vertebrata; Euteleostomi; Testudines + Archosauria group; Archosauria; Dinosauria; Saurischia; Theropoda; Coelurosauria; Aves; Neognathae; Galliformes; Phasianidae; Phasianinae; Gallus
Ficedula albicollis	15922	16148	1523	60	138	127	14	13	2	129	0	0	716	0	38	770	2014-07-15	Collared flycatcher	Eukaryota; Metazoa; Chordata; Craniata; Vertebrata; Euteleostomi; Testudines + Archosauria group; Archosauria; Dinosauria; Saurischia; Theropoda; Coelurosauria; Aves; Neognathae; Passeriformes; Muscicapidae; Ficedula
Taeniopygia guttata	18141	19724	1932	53	134	226	14	5	2	117	0	0	766	1	26	889	2014-07-05	Zebra finch	Eukaryota; Metazoa; Chordata; Craniata; Vertebrata; Euteleostomi; Testudines + Archosauria group; Archosauria; Dinosauria; Saurischia; Theropoda; Coelurosauria; Aves; Neognathae; Passeriformes; Passeroidea; Estrildidae; Estrildinae; Taeniopygia
Chelonia mydas		19066	2104	51	119	178	11	8	2	109	0	0	720	0	31	864			Eukaryota; Metazoa; Chordata; Craniata; Vertebrata; Euteleostomi; Testudines + Archosauria group; Testudines; Cryptodira; Chelonioidea; Cheloniidae; Chelonia
Pelodiscus sinensis		20784	1496	87	157	240	19	16	0	164	0	0	901	1	47	844			Eukaryota; Metazoa; Chordata; Craniata; Vertebrata; Euteleostomi; Testudines + Archosauria group; Testudines; Cryptodira; Trionychoidea; Trionychidae; Pelodiscus
Other vertebrata
Petromyzon marinus		13160	2239	19	52	119	6	3	7	44	0	0	422	2	11	866			Eukaryota; Metazoa; Chordata; Craniata; Vertebrata; Cyclostomata; Hyperoartia; Petromyzontiformes; Petromyzontidae; Petromyzon
Latimeria chalumnae	23429	23513	1603	106	243	315	19	16	2	224	0	0	960	0	30	959	2014-07-08	West Indian ocean coelacanth	Eukaryota; Metazoa; Chordata; Craniata; Vertebrata; Euteleostomi; Coelacanthiformes; Coelacanthidae; Latimeria
Anolis carolinensis	19109	19562	1413	108	249	189	16	21	4	206	0	0	807	0	54	747	2014-07-08	Green anole	Eukaryota; Metazoa; Chordata; Craniata; Vertebrata; Euteleostomi; Lepidosauria; Squamata; Bifurcata; Unidentata; Episquamata; Toxicofera; Iguania; Iguanidae; Polychrotinae; Anolis
Invertebrate
Chordata (Tunicata)
Oikopleura dioica	17050	29057	2604	41	220	579	28	15	3	218	0	0	1032	0	57	1407	2014-07-08	Tunicate	Eukaryota; Metazoa; Chordata; Tunicata; Appendicularia; Oikopleuridae; Oikopleura
Ciona intestinalis	17308	18639	2131	37	147	281	58	14	0	90	0	0	639	0	47	917	2014-07-08	Transparent sea squirt	Eukaryota; Metazoa; Chordata; Tunicata; Ascidiacea; Enterogona; Phlebobranchia; Cionidae; Ciona
Ciona savignyi	20004	20117	1611	59	166	361	91	11	1	103	0	0	752	0	30	915	2014-07-08	Pacific transparent sea squirt	Eukaryota; Metazoa; Chordata; Tunicata; Ascidiacea; Enterogona; Phlebobranchia; Cionidae; Ciona
Ecdysozoa (Arachnida)
Tetranychus urticae	18082	18243	1942	51	135	379	15	9	7	135	0	0	651	0	43	1361	2014-07-14	Two-spotted spider mite	Eukaryota; Metazoa; Ecdysozoa; Arthropoda; Chelicerata; Arachnida; Acari; Acariformes; Trombidiformes; Prostigmata; Eleutherengona; Raphignathae; Tetranychoidea; Tetranychidae; Tetranychus
Ixodes ricinus		16199	2257	49	90	117	0	7	4	49	0	0	572	0	33	529			Eukaryota; Metazoa; Ecdysozoa; Arthropoda; Chelicerata; Arachnida; Acari; Parasitiformes; Ixodida; Ixodoidea; Ixodidae; Ixodinae; Ixodes
Ixodes scapularis	20473	21162	3317	38	67	209	18	8	9	62	0	0	753	1	33	1012	2014-07-05	Black-legged tick	Eukaryota; Metazoa; Ecdysozoa; Arthropoda; Chelicerata; Arachnida; Acari; Parasitiformes; Ixodida; Ixodoidea; Ixodidae; Ixodinae; Ixodes
Rhipicephalus pulchellus		11205	885	20	105	71	16	5	7	56	0	0	409	0	46	450			Eukaryota; Metazoa; Ecdysozoa; Arthropoda; Chelicerata; Arachnida; Acari; Parasitiformes; Ixodida; Ixodoidea; Ixodidae; Rhipicephalinae; Rhipicephalus; Rhipicephalus
Ecdysozoa (Insecta)
Drosophila mojavensis	14525	15086	1172	69	221	211	14	23	9	56	0	0	531	2	89	601	2014-07-08	Fruit fly	Eukaryota; Metazoa; Ecdysozoa; Arthropoda; Hexapoda; Insecta; Pterygota; Neoptera; Endopterygota; Diptera; Brachycera; Muscomorpha; Ephydroidea; Drosophilidae; Drosophila
Drosophila virilis	14456	14928	1111	73	215	215	13	25	14	78	0	0	507	3	90	594	2014-07-05	Fruit fly	Eukaryota; Metazoa; Ecdysozoa; Arthropoda; Hexapoda; Insecta; Pterygota; Neoptera; Endopterygota; Diptera; Brachycera; Muscomorpha; Ephydroidea; Drosophilidae; Drosophila
Drosophila erecta		15116	1192	70	238	207	15	22	8	67	0	0	475	4	99	575			Eukaryota; Metazoa; Ecdysozoa; Arthropoda; Hexapoda; Insecta; Pterygota; Neoptera; Endopterygota; Diptera; Brachycera; Muscomorpha; Ephydroidea; Drosophilidae; Drosophila; Hawaiian Drosophila
Drosophila grimshawi	14754	14798	1117	71	224	231	18	23	6	63	0	0	473	2	75	629	2014-07-08	Fruit fly	Eukaryota; Metazoa; Ecdysozoa; Arthropoda; Hexapoda; Insecta; Pterygota; Neoptera; Endopterygota; Diptera; Brachycera; Muscomorpha; Ephydroidea; Drosophilidae; Drosophila; Hawaiian Drosophila
Drosophila ananassae	14968	15298	1076	86	261	217	13	24	6	72	0	0	523	2	99	564	2014-07-08	Fruit fly	Eukaryota; Metazoa; Ecdysozoa; Arthropoda; Hexapoda; Insecta; Pterygota; Neoptera; Endopterygota; Diptera; Brachycera; Muscomorpha; Ephydroidea; Drosophilidae; Drosophila; Sophophora
Drosophila melanogaster	20120	39951	3222	306	419	600	90	55	22	188	1	0	1613	69	156	1713	2014-07-09	Fruit fly	Eukaryota; Metazoa; Ecdysozoa; Arthropoda; Hexapoda; Insecta; Pterygota; Neoptera; Endopterygota; Diptera; Brachycera; Muscomorpha; Ephydroidea; Drosophilidae; Drosophila; Sophophora
Drosophila persimilis	16754	16861	1485	77	206	241	13	20	12	52	0	0	538	3	83	705	2014-07-08	Fruit fly	Eukaryota; Metazoa; Ecdysozoa; Arthropoda; Hexapoda; Insecta; Pterygota; Neoptera; Endopterygota; Diptera; Brachycera; Muscomorpha; Ephydroidea; Drosophilidae; Drosophila; Sophophora
Drosophila pseudoobscura pseudoobscura		17047	1209	83	252	267	22	26	15	61	0	0	521	9	93	665			Eukaryota; Metazoa; Ecdysozoa; Arthropoda; Hexapoda; Insecta; Pterygota; Neoptera; Endopterygota; Diptera; Brachycera; Muscomorpha; Ephydroidea; Drosophilidae; Drosophila; Sophophora
Drosophila sechellia	16134	16361	1390	69	221	254	15	22	5	54	0	0	487	2	94	677	2014-07-08	Fruit fly	Eukaryota; Metazoa; Ecdysozoa; Arthropoda; Hexapoda; Insecta; Pterygota; Neoptera; Endopterygota; Diptera; Brachycera; Muscomorpha; Ephydroidea; Drosophilidae; Drosophila; Sophophora
Drosophila simulans	15354	19057	1647	78	233	296	15	20	3	56	0	0	598	4	85	831	2014-07-08	Fruit fly	Eukaryota; Metazoa; Ecdysozoa; Arthropoda; Hexapoda; Insecta; Pterygota; Neoptera; Endopterygota; Diptera; Brachycera; Muscomorpha; Ephydroidea; Drosophilidae; Drosophila; Sophophora
Drosophila willistoni	15447	15564	1126	77	254	277	11	23	5	66	0	0	482	2	70	620	2014-07-08	Fruit fly	Eukaryota; Metazoa; Ecdysozoa; Arthropoda; Hexapoda; Insecta; Pterygota; Neoptera; Endopterygota; Diptera; Brachycera; Muscomorpha; Ephydroidea; Drosophilidae; Drosophila; Sophophora
Drosophila yakuba		17257	1393	86	272	233	15	25	8	70	0	0	508	3	109	690			Eukaryota; Metazoa; Ecdysozoa; Arthropoda; Hexapoda; Insecta; Pterygota; Neoptera; Endopterygota; Diptera; Brachycera; Muscomorpha; Ephydroidea; Drosophilidae; Drosophila; Sophophora
Megaselia scalaris	11463	11503	1671	13	55	251	1	1	1	37	0	0	377	0	10	681	2014-07-14	Humpbacked fly	Eukaryota; Metazoa; Ecdysozoa; Arthropoda; Hexapoda; Insecta; Pterygota; Neoptera; Endopterygota; Diptera; Brachycera; Muscomorpha; Platypezoidea; Phoridae; Megaseliini; Megaselia
Anopheles darlingi	10447	11686	787	42	106	216	7	11	7	56	0	0	414	0	24	624	2014-07-05	Mosquito	Eukaryota; Metazoa; Ecdysozoa; Arthropoda; Hexapoda; Insecta; Pterygota; Neoptera; Endopterygota; Diptera; Nematocera; Culicoidea; Culicidae; Anophelinae; Anopheles
Anopheles gambiae	13072	19384	1801	73	228	550	6	29	18	63	0	0	589	7	77	887	2014-07-04	African malaria mosquito	Eukaryota; Metazoa; Ecdysozoa; Arthropoda; Hexapoda; Insecta; Pterygota; Neoptera; Endopterygota; Diptera; Nematocera; Culicoidea; Culicidae; Anophelinae; Anopheles
Aedes aegypti	16654	17683	1239	82	353	279	10	15	10	93	1	0	633	7	79	679	2014-07-05	Yellowfever mosquito	Eukaryota; Metazoa; Ecdysozoa; Arthropoda; Hexapoda; Insecta; Pterygota; Neoptera; Endopterygota; Diptera; Nematocera; Culicoidea; Culicidae; Culicinae; Aedini; Aedes; Stegomyia
Culex quinquefasciatus	18703	19062	1570	69	315	308	8	9	5	84	0	0	649	3	64	810	2014-07-05	Southern house mosquito	Eukaryota; Metazoa; Ecdysozoa; Arthropoda; Hexapoda; Insecta; Pterygota; Neoptera; Endopterygota; Diptera; Nematocera; Culicoidea; Culicidae; Culicinae; Culicini; Culex; Culex
Dendroctonus ponderosae		23650	1796	81	315	487	12	13	2	132	0	0	801	0	73	1112			Eukaryota; Metazoa; Ecdysozoa; Arthropoda; Hexapoda; Insecta; Pterygota; Neoptera; Endopterygota; Coleoptera; Polyphaga; Cucujiformia; Curculionidae; Scolytinae; Dendroctonus
Tribolium castaneum	16502	17074	1433	91	303	222	10	12	1	120	0	0	519	0	74	768	2014-07-05	Red flour beetle	Eukaryota; Metazoa; Ecdysozoa; Arthropoda; Hexapoda; Insecta; Pterygota; Neoptera; Endopterygota; Coleoptera; Polyphaga; Cucujiformia; Tenebrionidae; Tenebrionidae incertae sedis; Tribolium
Apis mellifera	10910	12299	737	56	174	256	14	13	2	76	0	0	451	0	24	592	2014-07-09	Honeybee	Eukaryota; Metazoa; Ecdysozoa; Arthropoda; Hexapoda; Insecta; Pterygota; Neoptera; Endopterygota; Hymenoptera; Apocrita; Aculeata; Apoidea; Apidae; Apis
Camponotus floridanus	14787	14801	1605	46	187	323	9	8	4	68	0	0	482	0	19	874	2014-07-08	Florida carpenter ant	Eukaryota; Metazoa; Ecdysozoa; Arthropoda; Hexapoda; Insecta; Pterygota; Neoptera; Endopterygota; Hymenoptera; Apocrita; Aculeata; Vespoidea; Formicidae; Formicinae; Camponotus
Acromyrmex echinatior	13962	13970	1278	47	155	249	9	6	6	61	0	0	447	0	12	750	2014-07-08	Panamanian leafcutter ant	Eukaryota; Metazoa; Ecdysozoa; Arthropoda; Hexapoda; Insecta; Pterygota; Neoptera; Endopterygota; Hymenoptera; Apocrita; Aculeata; Vespoidea; Formicidae; Myrmicinae; Acromyrmex
Atta cephalotes	18079	18113	2400	29	114	369	9	2	4	81	0	0	594	0	9	1010	2014-07-08	Leafcutter ant	Eukaryota; Metazoa; Ecdysozoa; Arthropoda; Hexapoda; Insecta; Pterygota; Neoptera; Endopterygota; Hymenoptera; Apocrita; Aculeata; Vespoidea; Formicidae; Myrmicinae; Atta
Solenopsis invicta	14193	14359	1884	47	120	243	7	5	3	61	0	0	455	0	9	1000	2014-07-05	Red imported fire ant	Eukaryota; Metazoa; Ecdysozoa; Arthropoda; Hexapoda; Insecta; Pterygota; Neoptera; Endopterygota; Hymenoptera; Apocrita; Aculeata; Vespoidea; Formicidae; Myrmicinae; Solenopsis
Harpegnathos saltator	15029	15042	1880	44	145	261	8	6	3	74	0	0	459	0	25	885	2014-07-08	Jerdon's jumping ant	Eukaryota; Metazoa; Ecdysozoa; Arthropoda; Hexapoda; Insecta; Pterygota; Neoptera; Endopterygota; Hymenoptera; Apocrita; Aculeata; Vespoidea; Formicidae; Ponerinae; Ponerini; Harpegnathos
Nasonia vitripennis	17040	17289	1210	59	213	358	6	11	9	73	0	0	478	0	48	742	2014-07-05	Parasitic wasp	Eukaryota; Metazoa; Ecdysozoa; Arthropoda; Hexapoda; Insecta; Pterygota; Neoptera; Endopterygota; Hymenoptera; Apocrita; Chalcidoidea; Pteromalidae; Pteromalinae; Nasonia
Bombyx mori	14767	17915	1690	67	270	401	12	8	3	118	0	0	598	0	48	839	2014-07-08	Silk moth	Eukaryota; Metazoa; Ecdysozoa; Arthropoda; Hexapoda; Insecta; Pterygota; Neoptera; Endopterygota; Lepidoptera; Glossata; Ditrysia; Bombycoidea; Bombycidae; Bombycinae; Bombyx
Danaus plexippus	16253	16358	1495	56	180	261	17	9	1	108	0	0	554	0	49	784	2014-07-08	Monarch butterfly	Eukaryota; Metazoa; Ecdysozoa; Arthropoda; Hexapoda; Insecta; Pterygota; Neoptera; Endopterygota; Lepidoptera; Glossata; Ditrysia; Papilionoidea; Nymphalidae; Danainae; Danaini; Danaina; Danaus; Danaus
Pararge aegeria		15104	2975	12	34	281	8	1	7	24	0	0	358	0	11	733			Eukaryota; Metazoa; Ecdysozoa; Arthropoda; Hexapoda; Insecta; Pterygota; Neoptera; Endopterygota; Lepidoptera; Glossata; Ditrysia; Papilionoidea; Nymphalidae; Satyrinae; Satyrini; Parargina; Pararge
Rhodnius prolixus	15180	16639	1623	53	155	354	8	9	6	88	0	0	630	0	16	784	2014-07-14	Triatomid bug	Eukaryota; Metazoa; Ecdysozoa; Arthropoda; Hexapoda; Insecta; Pterygota; Neoptera; Paraneoptera; Hemiptera; Euhemiptera; Heteroptera; Panheteroptera; Cimicomorpha; Reduviidae; Triatominae; Rhodnius
Acyrthosiphon pisum	35809	35211	4745	47	154	859	9	13	3	124	0	0	753	0	28	2070	2014-07-10	Pea aphid	Eukaryota; Metazoa; Ecdysozoa; Arthropoda; Hexapoda; Insecta; Pterygota; Neoptera; Paraneoptera; Hemiptera; Sternorrhyncha; Aphidiformes; Aphidoidea; Aphididae; Macrosiphini; Acyrthosiphon
Pediculus humanus subsp. corporis		10847	779	57	136	143	5	9	1	71	0	0	419	0	6	454			Eukaryota; Metazoa; Ecdysozoa; Arthropoda; Hexapoda; Insecta; Pterygota; Neoptera; Paraneoptera; Phthiraptera; Anoplura; Pediculidae; Pediculus
Ecdysozoa (Nematoda)
Ascaris suum	9213	18539	1594	57	199	399	22	14	7	124	1	0	669	0	52	856	2014-07-15	Pig roundworm	Eukaryota; Metazoa; Ecdysozoa; Nematoda; Chromadorea; Ascaridida; Ascaridoidea; Ascarididae; Ascaris
Pristionchus pacificus	29079	29319	3341	86	200	623	15	4	16	123	0	0	1173	0	89	1278	2014-07-08	Parasitic nematode	Eukaryota; Metazoa; Ecdysozoa; Nematoda; Chromadorea; Diplogasterida; Neodiplogasteridae; Pristionchus
Caenorhabditis brenneri	29982	30712	2119	136	326	579	15	21	11	209	0	0	987	0	191	1369	2014-07-08	Nematode worm	Eukaryota; Metazoa; Ecdysozoa; Nematoda; Chromadorea; Rhabditida; Rhabditoidea; Rhabditidae; Peloderinae; Caenorhabditis
Caenorhabditis briggsae	21751	21914	1472	114	270	395	24	21	12	133	1	0	755	14	125	1051	2014-07-04		Eukaryota; Metazoa; Ecdysozoa; Nematoda; Chromadorea; Rhabditida; Rhabditoidea; Rhabditidae; Peloderinae; Caenorhabditis
Caenorhabditis elegans	26173	26447	1481	173	340	491	72	37	14	203	4	0	1147	99	198	1016	2014-07-09		Eukaryota; Metazoa; Ecdysozoa; Nematoda; Chromadorea; Rhabditida; Rhabditoidea; Rhabditidae; Peloderinae; Caenorhabditis
Caenorhabditis japonica	35063	35069	3839	83	191	612	15	20	12	134	0	0	1231	0	103	1988	2014-07-08		Eukaryota; Metazoa; Ecdysozoa; Nematoda; Chromadorea; Rhabditida; Rhabditoidea; Rhabditidae; Peloderinae; Caenorhabditis
Caenorhabditis remanei	31252	32133	2275	150	373	719	16	14	5	227	0	0	1040	0	211	1361	2014-07-08		Eukaryota; Metazoa; Ecdysozoa; Nematoda; Chromadorea; Rhabditida; Rhabditoidea; Rhabditidae; Peloderinae; Caenorhabditis
Haemonchus contortus		18580	1634	60	182	366	1	18	4	110	0	0	585	1	67	880			Eukaryota; Metazoa; Ecdysozoa; Nematoda; Chromadorea; Rhabditida; Strongylida; Trichostrongyloidea; Haemonchidae; Haemonchinae; Haemonchus
Brugia malayi	1643	11561	1168	25	77	334	6	6	2	64	0	0	346	1	11	659	2014-07-08	Filarial nematode worm	Eukaryota; Metazoa; Ecdysozoa; Nematoda; Chromadorea; Spirurida; Filarioidea; Onchocercidae; Brugia
Loa loa	15319	15356	1901	27	96	408	10	11	5	74	0	0	569	0	18	823	2014-07-11	Eye worm	Eukaryota; Metazoa; Ecdysozoa; Nematoda; Chromadorea; Spirurida; Filarioidea; Onchocercidae; Loa
Wuchereria bancrofti	19298	19525	2955	20	52	689	8	3	9	50	0	0	635	0	10	1053	2014-07-11		Eukaryota; Metazoa; Ecdysozoa; Nematoda; Chromadorea; Spirurida; Filarioidea; Onchocercidae; Wuchereria
Trichinella spiralis	16041	16278	2881	29	86	221	12	7	2	101	0	0	567	0	15	1200	2014-07-05	Trichina worm	Eukaryota; Metazoa; Ecdysozoa; Nematoda; Enoplea; Dorylaimia; Trichocephalida; Trichinellidae; Trichinella
Ecdysozoa (Arthropoda )
Daphnia pulex	30137	30988	3442	53	216	736	99	8	5	122	0	0	821	0	65	1530	2014-07-08	Water flea	Eukaryota; Metazoa; Ecdysozoa; Arthropoda; Crustacea; Branchiopoda; Diplostraca; Cladocera; Anomopoda; Daphniidae; Daphnia
Strigamia maritima	14972	15011	1422	53	170	251	8	11	3	102	0	0	599	0	32	782	2014-07-14	European centipede	Eukaryota; Metazoa; Ecdysozoa; Arthropoda; Myriapoda; Chilopoda; Pleurostigmophora; Geophilomorpha; Linotaeniidae; Strigamia
Lophotrochozoa
Helobdella robusta	23328	23379	2582	50	160	371	9	12	1	189	0	0	965	0	33	1150	2014-07-14	Californian leech	Eukaryota; Metazoa; Lophotrochozoa; Annelida; Clitellata; Hirudinida; Hirudinea; Rhynchobdellida; Glossiphoniidae; Helobdella
Capitella teleta		31207	3710	81	267	710	113	26	10	164	0	0	1099	0	109	1286			Eukaryota; Metazoa; Lophotrochozoa; Annelida; Polychaeta; Scolecida; Capitellida; Capitellidae; Capitella
Crassostrea gigas	25982	26850	2877	76	234	479	44	16	7	139	0	0	1056	0	52	1058	2014-07-11	Pacific oyster	Eukaryota; Metazoa; Lophotrochozoa; Mollusca; Bivalvia; Pteriomorphia; Ostreoida; Ostreoidea; Ostreidae; Crassostrea
Lottia gigantea		23721	2355	69	265	540	1	18	4	155	0	0	860	0	75	994			Eukaryota; Metazoa; Lophotrochozoa; Mollusca; Gastropoda; Patellogastropoda; Lottioidea; Lottiidae; Lottia
Platyhelminthes
Echinococcus granulosus		11124	1154	29	59	145	2	9	1	52	0	0	406	0	69	594			Eukaryota; Metazoa; Platyhelminthes; Cestoda; Eucestoda; Cyclophyllidea; Taeniidae; Echinococcus
Echinococcus multilocularis		10572	1041	26	65	166	1	6	0	55	0	0	312	0	55	556			Eukaryota; Metazoa; Platyhelminthes; Cestoda; Eucestoda; Cyclophyllidea; Taeniidae; Echinococcus
Clonorchis sinensis	13606	13880	1239	24	69	249	1	13	1	84	0	0	372	0	14	833	2014-07-08	Chinese liver fluke	Eukaryota; Metazoa; Platyhelminthes; Trematoda; Digenea; Opisthorchiida; Opisthorchiata; Opisthorchiidae; Clonorchis
Schistosoma japonicum		16236	1780	17	61	482	9	3	5	66	0	0	561	0	16	714			Eukaryota; Metazoa; Platyhelminthes; Trematoda; Digenea; Strigeidida; Schistosomatoidea; Schistosomatidae; Schistosoma
Schistosoma mansoni	11723	12836	1194	15	74	372	20	5	5	71	0	0	477	1	7	706	2014-07-08	Blood fluke	Eukaryota; Metazoa; Platyhelminthes; Trematoda; Digenea; Strigeidida; Schistosomatoidea; Schistosomatidae; Schistosoma
Other Invertebrates
Amphimedon queenslandica	29741	29816	3587	66	141	845	10	7	6	133	0	0	815	0	79	1904	2014-07-08	Sponge	Eukaryota; Metazoa; Porifera; Demospongiae; Haplosclerida; Niphatidae; Amphimedon
Nematostella vectensis	24435	25035	3383	99	223	501	26	14	28	97	0	0	719	3	45	1052	2014-07-05	Starlet sea anemone	Eukaryota; Metazoa; Cnidaria; Anthozoa; Hexacorallia; Actiniaria; Edwardsiidae; Nematostella
Strongylocentrotus purpuratus	28567	29560	2333	98	316	643	48	31	7	155	0	0	1088	0	59	1244	2014-07-08	Purple sea urchin	Eukaryota; Metazoa; Echinodermata; Eleutherozoa; Echinozoa; Echinoidea; Euechinoidea; Echinacea; Echinoida; Strongylocentrotidae; Strongylocentrotus
Trichoplax adhaerens	11520	11590	722	41	145	359	21	4	1	71	0	0	383	0	22	487	2014-07-08		Eukaryota; Metazoa; Placozoa; Trichoplax
Branchiostoma floridae	28544	29237	3825	127	325	421	32	18	10	140	0	0	1029	0	103	1277	2014-07-05	Florida lancelet	Eukaryota; Metazoa; Chordata; Cephalochordata; Branchiostomidae; Branchiostoma
