# Supplementary material for: MetazSecKB: the human and animal secretome and subcellular proteome knowledgebase
Source: Database (Oxford). 2015 Aug 8;2015:bav077. doi: 10.1093/database/bav077 (PMC4529745; doi:10.1093/database/bav077)
Supplement: Supplementary Data [file supp_bav077_suppl_data.zip › Supp_Table2.xls]

## Sheet: all
Supplementary Table 2: Protein families of secretomes in different primate species
		Hsap	Cjar	Ggor	Mfas	Mmul	Nleu	Ogar	Ptro	Pabe
pfam00089	Trypsin	148	100	94	54	92	58	76	78	77	Trypsin
pfam07686	V-set	72	100	61	93	77	21	49	13	106	Immunoglobulin V-set domain
pfam00079	Serpin	60	30	23	22	25	16	20	20	23	Serpin (serine protease inhibitor)
pfam00048	IL8	42	34	35	28	38	34	23	34	33	Small cytokines (intecrine/chemokine)
pfam00110	wnt	42	36	25	16	26	21	19	22	20	wnt family
pfam00092	VWA	39	51	29	12	24	17	20	23	18	von Willebrand factor type A domain
pfam07679	I-set	37	28	16	13	21	14	9	22	12	Immunoglobulin I-set domain
pfam00147	Fibrinogen_C	32	37	25	14	24	21	19	19	22	Fibrinogen beta and gamma chains
pfam00431	CUB	32	23	12	4	20	6	8	9	9	CUB domain
pfam00386	C1q	30	39	24	12	22	18	27	25	17	C1q domain
pfam00019	TGF_beta	25	30	29	18	27	20	25	23	23	Transforming growth factor beta like domain
pfam00754	F5_F8_type_C	25	9	4	4	4	5	4	5	8	F5/8 type C domain
pfam01403	Sema	25	20	8	7	11	10	3	7	6	Sema domain
pfam00413	Peptidase_M10	24	17	21	14	18	15	13	15	12	Matrixin
pfam00059	Lectin_C	23	38	27	16	21	18	15	16	18	Lectin C-type domain
pfam05986	ADAM_spacer1	23	31	18	9	19	13	13	16	17	ADAM-TS Spacer 1
pfam00151	Lipase	22	10	10	7	8	9	7	7	7	Lipase
pfam00061	Lipocalin	19	25	22	8	14	6	18	10	8	Lipocalin / cytosolic fatty-acid binding
pfam00167	FGF	19	16	14	4	10	7	12	14	14	Fibroblast growth factor
pfam00193	Xlink	19	17	10	5	14	6	7	8	8	Extracellular link domain
pfam02931	Neur_chan_LBD	19	2	0	1	1	0	0	0	0	Neurotransmitter-gated ion-channel ligand
pfam03024	Folate_rec	19	6	4	3	3	3	4	4	5	Folate receptor family
pfam00530	SRCR	18	6	3	0	3	3	4	4	4	Scavenger receptor cysteine-rich domain
pfam00055	Laminin_N	17	26	14	3	22	9	10	11	9	Laminin N-terminal (Domain VI)
pfam00143	Interferon	17	11	14	8	16	11	10	13	13	Interferon alpha/beta domain
pfam00246	Peptidase_M14	17	18	14	8	15	12	9	14	12	Zinc carboxypeptidase
pfam07546	EMI	17	10	8	3	7	4	7	7	3	EMI domain
pfam13895	Ig_2	17	5	2	0	6	3	1	8	1	Immunoglobulin domain
pfam00074	RnaseA	16	12	14	13	17	11	12	18	13	Pancreatic ribonuclease
pfam01562	Pep_M12B_propep	16	3	1	2	4	0	1	0	1	Reprolysin family propeptide
pfam06990	Gal-3-0_sulfotr	16	3	4	1	3	2	2	3	3	Galactose-3-O-sulfotransferase
pfam00085	Thioredoxin	15	5	0	0	3	3	1	1	3	Thioredoxin
pfam00007	Cys_knot	14	11	20	5	8	5	6	9	10	Cystine-knot domain
pfam00031	Cystatin	14	10	8	9	13	8	8	9	11	Cystatin domain
pfam00135	COesterase	14	7	12	3	12	6	7	4	6	Carboxylesterase family
pfam00688	TGFb_propeptide	14	15	10	4	9	9	6	13	7	TGF-beta propeptide
pfam01410	COLFI	14	14	12	7	11	6	7	9	10	Fibrillar collagen C-terminal domain
pfam02210	Laminin_G_2	14	9	5	3	7	5	6	2	7	Laminin G domain
pfam03781	FGE-sulfatase	14	4	3	0	2	3	1	1	2	Formylglycine-generating sulfatase
pfam00112	Peptidase_C1	13	19	15	8	12	10	12	12	10	Papain family cysteine protease
pfam00884	Sulfatase	13	10	4	3	9	6	6	5	7	Sulfatase
pfam01421	Reprolysin	13	11	4	1	14	4	3	3	6	Reprolysin (M12B) family zinc
pfam13855	LRR_8	13	10	6	4	10	5	8	9	8	Leucine rich repeat
pfam00094	VWD	12	7	12	4	5	4	7	6	5	von Willebrand factor type D domain
pfam00106	adh_short	12	14	12	6	9	7	12	5	10	short chain dehydrogenase
pfam00129	MHC_I	12	7	5	1	8	6	2	2	3	Class I Histocompatibility antigen
pfam07714	Pkinase_Tyr	12	6	1	0	5	0	1	0	2	Protein tyrosine kinase
pfam08205	C2-set_2	12	5	0	0	8	0	0	1	3	CD80-like C2-set immunoglobulin domain
pfam00014	Kunitz_BPTI	11	11	6	5	12	6	6	5	8	Kunitz/Bovine pancreatic trypsin
pfam00028	Cadherin	11	8	2	0	1	0	2	2	2	Cadherin domain
pfam00068	Phospholip_A2_1	11	10	5	6	7	6	6	8	6	Phospholipase A2
pfam00086	Thyroglobulin_1	11	13	9	2	5	7	7	7	6	Thyroglobulin type-1 repeat
pfam00777	Glyco_transf_29	11	12	9	5	13	7	9	10	10	Glycosyltransferase family 29
pfam03045	DAN	11	6	4	4	6	4	5	4	5	DAN domain
pfam07678	A2M_comp	11	13	9	5	6	6	5	8	7	A-macroglobulin complement component
pfam00026	Asp	10	20	10	3	16	6	20	8	4	Eukaryotic aspartyl protease
pfam00062	Lys	10	6	7	4	7	5	6	6	5	C-type lysozyme/alpha-lactalbumin family
pfam00188	CAP	10	12	8	5	9	2	0	5	5	Cysteine-rich secretory protein family
pfam00273	Serum_albumin	10	4	7	4	11	4	2	5	3	Serum albumin family
pfam01093	Clusterin	10	2	2	1	5	0	2	2	1	Clusterin
pfam02191	OLF	10	12	8	6	11	6	6	8	8	Olfactomedin-like domain
pfam06312	Neurexophilin	10	3	4	2	5	4	3	3	3	Neurexophilin
pfam07654	C1-set	10	25	6	3	22	2	3	2	2	Immunoglobulin C1-set domain
pfam09067	EpoR_lig-bind	10	2	0	1	1	1	0	0	1	Erythropoietin receptor
pfam00067	p450	9	24	25	7	26	13	22	14	11	Cytochrome P450
pfam00214	Calc_CGRP_IAPP	9	7	4	4	6	4	4	4	3	Calcitonin / CGRP / IAPP family
pfam00255	GSHPx	9	5	7	2	4	4	0	3	3	Glutathione peroxidase
pfam01273	LBP_BPI_CETP	9	12	7	7	7	6	7	7	7	LBP / BPI / CETP family
pfam01413	C4	9	7	5	2	2	4	3	5	7	C-terminal tandem repeated domain in type 4
pfam01442	Apolipoprotein	9	5	6	3	5	4	4	5	4	Apolipoprotein A1/A4/E domain
pfam01630	Glyco_hydro_56	9	6	2	2	3	3	3	3	2	Hyaluronidase
pfam13900	GVQW	9	1	5	3	66	5	0	3	9	Putative binding domain
pfam00103	Hormone_1	8	15	9	2	15	5	1	8	2	Somatotropin hormone family
pfam00229	TNF	8	3	2	1	5	1	2	2	1	TNF(Tumour Necrosis Factor) family
pfam00328	His_Phos_2	8	6	4	1	6	1	4	1	1	Histidine phosphatase superfamily (branch
pfam00629	MAM	8	9	6	2	5	5	3	3	5	MAM domain
pfam00704	Glyco_hydro_18	8	9	7	5	7	6	6	6	7	Glycosyl hydrolases family 18
pfam00965	TIMP	8	4	4	2	7	4	5	3	4	Tissue inhibitor of metalloproteinase
pfam01186	Lysyl_oxidase	8	7	8	4	6	4	5	4	4	Lysyl oxidase
pfam02221	E1_DerP2_DerF2	8	6	8	3	3	3	2	2	2	ML domain
pfam04089	BRICHOS	8	2	2	1	1	1	2	2	2	BRICHOS domain
pfam05507	MAGP	8	3	2	2	2	1	2	2	1	Microfibril-associated glycoprotein (MAGP)
pfam06668	ITI_HC_C	8	8	7	3	5	4	3	4	4	Inter-alpha-trypsin inhibitor heavy chain
pfam08336	P4Ha_N	8	8	4	2	5	3	3	4	3	Prolyl 4-Hydroxylase alpha-subunit
pfam00262	Calreticulin	8	0	0	1	0	1	0	0	0	Calreticulin family
pfam00100	Zona_pellucida	7	4	7	4	5	6	3	4	5	Zona pellucida-like domain
pfam00201	UDPGT	7	4	3	0	3	0	6	8	4	UDP-glucoronosyl and UDP-glucosyl transferase
pfam00340	IL1	7	1	0	0	2	0	1	0	0	Interleukin-1 / 18
pfam00450	Peptidase_S10	7	4	3	3	4	4	3	2	4	Serine carboxypeptidase
pfam00489	IL6	7	6	2	1	4	2	2	2	2	Interleukin-6/G-CSF/MGF family
pfam00795	CN_hydrolase	7	3	4	1	2	1	3	2	2	Carbon-nitrogen hydrolase
pfam01099	Uteroglobin	7	9	5	3	7	4	1	6	6	Uteroglobin family
pfam01400	Astacin	7	7	2	2	9	2	2	4	2	Astacin (Peptidase family M12A)
pfam01404	Ephrin_lbd	7	4	1	1	1	0	0	0	1	Ephrin receptor ligand binding domain
pfam01823	MACPF	7	7	7	6	7	6	2	9	7	MAC/Perforin domain
pfam04706	Dickkopf_N	7	7	2	3	4	4	4	5	2	Dickkopf N-terminal cysteine-rich region
pfam09240	IL6Ra-bind	7	3	0	1	2	0	0	1	1	Interleukin-6 receptor alpha chain
pfam10591	SPARC_Ca_bdg	7	6	4	4	6	5	4	5	6	Secreted protein acidic and rich in
pfam11938	DUF3456	7	4	2	3	6	3	3	5	4	TLR4 regulator and MIR-interacting MSAP
pfam12020	TAFA	7	5	3	3	4	3	1	3	4	TAFA family
pfam02450	LACT	7	0	2	1	1	1	1	1	3	Lecithin:cholesterol acyltransferase
pfam05753	TRAP_beta	7	0	0	0	0	0	0	0	0	Translocon-associated protein beta (TRAPB)
pfam00040	fn2	6	6	2	2	10	3	3	1	4	Fibronectin type II domain
pfam00194	Carb_anhydrase	6	9	5	3	6	5	3	4	5	Eukaryotic-type carbonic anhydrase
pfam00277	SAA	6	3	3	1	6	2	2	3	2	Serum amyloid A protein
pfam00341	PDGF	6	7	4	0	6	2	6	4	3	Platelet-derived growth factor (PDGF)
pfam00354	Pentaxin	6	10	8	3	7	4	9	6	4	Pentaxin family
pfam00405	Transferrin	6	5	3	2	3	3	5	2	2	Transferrin
pfam01129	ART	6	4	3	2	4	1	3	2	1	NAD:arginine ADP-ribosyltransferase
pfam01271	Granin	6	5	5	2	3	4	3	3	4	Granin (chromogranin or secretogranin)
pfam01301	Glyco_hydro_35	6	5	1	1	1	2	2	2	2	Glycosyl hydrolases family 35
pfam01650	Peptidase_C13	6	1	2	1	1	1	1	1	1	Peptidase C13 family
pfam01731	Arylesterase	6	3	3	2	2	2	3	0	2	Arylesterase
pfam04083	Abhydro_lipase	6	6	5	4	3	4	4	4	3	Partial alpha/beta-hydrolase lipase
pfam06083	IL17	6	5	5	4	5	5	5	5	4	Interleukin-17
pfam12697	Abhydrolase_6	6	3	0	2	2	0	0	0	0	Alpha/beta hydrolase family
pfam02585	PIG-L	6	0	1	0	0	1	1	0	1	GlcNAc-PI de-N-acetylase
pfam01153	Glypican	6	0	0	0	0	0	0	1	1	Glypican
pfam08127	Propeptide_C1	6	0	0	0	0	0	0	0	0	Peptidase family C1 propeptide
pfam00049	Insulin	5	6	2	2	4	2	2	2	1	Insulin/IGF/Relaxin family
pfam00050	Kazal_1	5	3	2	2	2	3	1	3	3	Kazal-type serine protease inhibitor domain
pfam00088	Trefoil	5	2	2	1	2	0	2	1	1	Trefoil (P-type) domain
pfam00243	NGF	5	4	2	4	5	2	3	3	3	Nerve growth factor family
pfam00879	Defensin_propep	5	4	4	5	17	4	3	9	6	Defensin propeptide
pfam00969	MHC_II_beta	5	4	1	0	0	1	0	0	1	Class II histocompatibility antigen
pfam01122	Cobalamin_bind	5	3	3	3	4	3	3	3	4	Eukaryotic cobalamin-binding protein
pfam01160	Opiods_neuropep	5	2	3	3	3	2	2	3	3	Vertebrate endogenous opioids
pfam01392	Fz	5	6	6	3	4	5	5	5	4	Fz domain
pfam01663	Phosphodiest	5	5	2	3	2	1	2	1	2	Type I phosphodiesterase / nucleotide
pfam02886	LBP_BPI_CETP_C	5	8	7	6	7	5	4	5	3	LBP / BPI / CETP family
pfam03815	LCCL	5	2	2	1	1	1	1	1	0	LCCL domain
pfam03921	ICAM_N	5	4	1	0	0	0	0	1	1	Intercellular adhesion molecule (ICAM)
pfam04666	Glyco_transf_54	5	1	2	1	2	1	1	1	2	N-Acetylglucosaminyltransferase-IV
pfam05577	Peptidase_S28	5	6	5	3	3	3	2	3	3	Serine carboxypeptidase S28
pfam07222	PBP_sp32	5	1	2	1	1	1	1	1	0	Proacrosin binding protein sp32
pfam07773	DUF1619	5	3	1	1	1	1	1	1	1	Protein of unknown function (DUF1619)
pfam08487	VIT	5	1	0	1	4	1	1	2	1	Vault protein inter-alpha-trypsin domain
pfam09770	PAT1	5	4	3	2	2	1	1	0	1	Topoisomerase II-associated protein PAT1
pfam13899	Thioredoxin_7	5	4	2	3	3	2	2	3	3	Thioredoxin-like
pfam06409	NPIP	5	0	2	1	0	0	0	3	0	Nuclear pore complex interacting protein (NPIP)
pfam00337	Gal-bind_lectin	5	0	0	0	1	0	0	0	1	Galactoside-binding lectin
pfam02157	Man-6-P_recep	5	0	0	0	0	0	0	0	0	Mannose-6-phosphate receptor
pfam00012	HSP70	4	4	1	2	2	2	1	2	2	Hsp70 protein
pfam00051	Kringle	4	4	1	0	3	0	0	0	1	Kringle domain
pfam00254	FKBP_C	4	4	1	1	1	1	1	1	2	FKBP-type peptidyl-prolyl cis-trans isomerase
pfam00535	Glycos_transf_2	4	10	4	2	4	5	5	7	3	Glycosyl transferase family 2
pfam00594	Gla	4	1	2	2	1	0	1	1	0	Vitamin K-dependent
pfam01033	Somatomedin_B	4	2	2	2	2	2	2	1	2	Somatomedin B domain
pfam01074	Glyco_hydro_38	4	1	0	2	2	0	1	0	3	Glycosyl hydrolases family 38 N-terminal
pfam01094	ANF_receptor	4	3	1	0	5	1	1	0	0	Receptor family ligand binding region
pfam01108	Tissue_fac	4	5	1	1	1	1	1	1	2	Tissue factor
pfam01150	GDA1_CD39	4	1	0	1	2	1	0	1	0	GDA1/CD39 (nucleoside phosphatase) family
pfam01390	SEA	4	2	1	1	2	1	0	1	1	SEA domain
pfam01408	GFO_IDH_MocA	4	1	0	1	1	1	0	1	2	Oxidoreductase family
pfam01433	Peptidase_M1	4	5	1	1	2	1	2	1	1	Peptidase family M1
pfam01510	Amidase_2	4	7	5	1	6	3	3	5	4	N-acetylmuramoyl-L-alanine amidase
pfam02199	SapA	4	5	3	1	5	1	1	2	1	Saposin A-type domain
pfam04389	Peptidase_M28	4	1	0	1	5	2	2	2	3	Peptidase family M28
pfam05281	Secretogranin_V	4	2	1	1	2	1	1	1	1	Neuroendocrine protein 7B2 precursor
pfam05324	Sperm_Ag_HE2	4	2	1	1	6	0	2	1	0	Sperm antigen HE2
pfam05735	TSP_C	4	5	5	4	6	4	5	4	3	Thrombospondin C-terminal region
pfam07474	G2F	4	4	3	1	6	2	3	3	3	G2F domain
pfam08434	CLCA_N	4	2	1	2	3	1	2	1	1	Calcium-activated chloride channel
pfam13733	Glyco_transf_7N	4	2	1	1	1	1	1	1	1	N-terminal region of glycosyl
pfam01401	Peptidase_M2	4	0	1	0	1	0	0	0	0	Angiotensin-converting enzyme
pfam07354	Sp38	4	0	1	1	4	1	0	2	1	Zona-pellucida-binding protein (Sp38)
pfam01167	Tub	4	0	0	0	0	0	0	0	0	Tub family
pfam02838	Glyco_hydro_20b	4	0	0	0	0	0	0	0	0	Glycosyl hydrolase family 20
pfam09238	IL4Ra_N	4	0	0	0	0	0	1	0	0	Interleukin-4 receptor alpha chain
pfam12999	PRKCSH-like	4	0	0	0	0	0	0	0	0	Glucosidase II beta subunit-like
pfam00002	7tm_2	3	1	1	0	1	0	0	1	0	7 transmembrane receptor (Secretin family)
pfam00021	UPAR_LY6	3	2	4	2	3	3	3	4	2	u-PAR/Ly-6 domain
pfam00054	Laminin_G_1	3	3	4	2	5	1	2	2	2	Laminin G domain
pfam00082	Peptidase_S8	3	7	6	3	6	4	3	4	2	Subtilase family
pfam00102	Y_phosphatase	3	1	0	0	0	0	0	0	2	Protein-tyrosine phosphatase
pfam00149	Metallophos	3	2	3	3	3	2	2	2	2	Calcineurin-like phosphoesterase
pfam00159	Hormone_3	3	3	1	1	2	1	2	2	3	Pancreatic hormone peptide
pfam00226	DnaJ	3	3	4	3	3	3	2	3	1	DnaJ domain
pfam00322	Endothelin	3	4	2	2	3	2	2	2	2	Endothelin family
pfam00620	RhoGAP	3	3	1	1	3	2	1	1	2	RhoGAP domain
pfam00728	Glyco_hydro_20	3	2	1	1	2	1	2	1	0	Glycosyl hydrolase family 20
pfam00758	EPO_TPO	3	1	3	2	4	2	1	2	1	Erythropoietin/thrombopoietin
pfam00993	MHC_II_alpha	3	1	0	0	0	0	0	0	2	Class II histocompatibility antigen
pfam01279	Parathyroid	3	1	3	2	3	3	2	2	1	Parathyroid hormone family
pfam01759	NTR	3	1	1	2	3	2	1	1	2	UNC-6/NTR/C345C module
pfam02089	Palm_thioest	3	5	1	2	2	2	2	2	2	Palmitoyl protein thioesterase
pfam02434	Fringe	3	5	2	1	2	2	2	1	3	Fringe-like
pfam02469	Fasciclin	3	6	3	2	7	2	0	2	2	Fasciclin domain
pfam02806	Alpha-amylase_C	3	3	0	0	0	1	1	3	3	Alpha amylase
pfam03098	An_peroxidase	3	4	5	3	8	5	6	5	5	Animal haem peroxidase
pfam03567	Sulfotransfer_2	3	6	4	2	7	3	3	6	4	Sulfotransferase family
pfam03782	AMOP	3	2	1	0	3	2	2	1	1	AMOP domain
pfam04049	APC8	3	1	1	1	0	1	0	1	1	Anaphase promoting complex subunit 8 / Cdc23
pfam04137	ERO1	3	3	3	0	1	2	2	1	2	Endoplasmic Reticulum Oxidoreductin 1 (ERO1)
pfam04691	ApoC-I	3	1	1	1	0	0	1	2	2	Apolipoprotein C-I (ApoC-1)
pfam05355	Apo-CII	3	1	0	1	1	0	0	1	1	Apolipoprotein C-II
pfam05778	Apo-CIII	3	2	2	1	1	2	1	1	1	Apolipoprotein CIII (Apo-CIII)
pfam06008	Laminin_I	3	3	2	2	2	2	0	2	1	Laminin Domain I
pfam06060	Mesothelin	3	3	2	1	1	1	2	1	1	Pre-pro-megakaryocyte potentiating factor
pfam06309	Torsin	3	7	3	1	6	3	3	5	3	Torsin
pfam06328	Lep_receptor_Ig	3	1	0	0	2	0	0	0	1	Ig-like C2-type domain
pfam06468	Spond_N	3	1	2	1	2	2	1	1	1	Spondin_N
pfam06473	FGF-BP1	3	3	2	2	3	1	3	3	3	FGF binding protein 1 (FGF-BP1)
pfam06951	PLA2G12	3	1	1	1	1	0	1	1	1	Group XII secretory phospholipase A2 precursor
pfam07502	MANEC	3	1	0	0	0	0	0	0	0	MANEC domain
pfam08212	Lipocalin_2	3	1	1	1	1	1	1	1	0	Lipocalin-like domain
pfam08266	Cadherin_2	3	2	5	0	0	0	1	1	0	Cadherin-like
pfam09258	Glyco_transf_64	3	3	0	1	0	0	1	0	1	Glycosyl transferase family 64 domain
pfam10208	Armet	3	3	1	1	2	1	2	1	1	Degradation arginine-rich protein for
pfam13330	Mucin2_WxxW	3	2	1	1	2	2	2	2	1	Mucin-2 protein WxxW repeating region
pfam13365	Trypsin_2	3	6	5	1	2	1	3	1	0	Trypsin-like peptidase domain
pfam00531	Death	3	0	1	0	2	0	0	1	0	Death domain
pfam05196	PTN_MK_N	3	0	1	0	1	0	1	0	1	PTN/MK heparin-binding protein family
pfam01023	S_100	3	0	0	0	0	0	0	0	0	S-100/ICaBP type calcium binding domain
pfam01034	Syndecan	3	0	0	0	0	0	0	0	1	Syndecan domain
pfam01496	V_ATPase_I	3	0	0	0	0	0	0	0	0	V-type ATPase 116kDa subunit family
pfam02177	APP_N	3	0	0	0	1	0	0	0	0	Amyloid A4 N-terminal heparin-binding
pfam02244	Propep_M14	3	0	0	0	0	0	0	0	0	Carboxypeptidase activation peptide
pfam03853	YjeF_N	3	0	0	0	1	0	1	0	1	YjeF-related protein N-terminus
pfam04592	SelP_N	3	0	0	0	0	0	0	0	1	Selenoprotein P
pfam04777	Evr1_Alr	3	0	0	0	2	1	0	0	1	Erv1 / Alr family
pfam05337	CSF-1	3	0	0	0	1	0	0	0	0	Macrophage colony stimulating factor-1 (CSF-1)
pfam05399	EVI2A	3	0	0	0	0	0	0	0	0	Ectropic viral integration site 2A protein
pfam05461	ApoL	3	0	0	0	0	0	0	0	0	Apolipoprotein L
pfam05827	ATP-synt_S1	3	0	0	0	1	0	1	0	0	Vacuolar ATP synthase subunit S1
pfam08357	SEFIR	3	0	0	0	2	0	1	0	1	SEFIR domain
pfam13757	VIT_2	3	0	0	0	0	0	0	0	0	Vault protein inter-alpha-trypsin domain
pfam00022	Actin	2	2	1	0	1	1	1	1	1	Actin
pfam00058	Ldl_recept_b	2	1	1	0	0	1	0	0	0	Low-density lipoprotein receptor repeat
pfam00128	Alpha-amylase	2	2	0	1	4	0	0	1	2	Alpha amylase
pfam00153	Mito_carr	2	3	1	1	4	1	3	1	1	Mitochondrial carrier protein
pfam00184	Hormone_5	2	2	1	1	1	2	2	2	2	Neurohypophysial hormones
pfam00394	Cu-oxidase	2	3	2	1	1	1	1	1	1	Multicopper oxidase
pfam00439	Bromodomain	2	1	0	0	1	0	0	0	0	Bromodomain
pfam00443	UCH	2	1	0	0	0	2	1	0	0	Ubiquitin carboxyl-terminal hydrolase
pfam00445	Ribonuclease_T2	2	2	3	1	2	0	1	2	1	Ribonuclease T2 family
pfam00578	AhpC-TSA	2	1	1	1	1	0	1	0	1	AhpC/TSA family
pfam00617	RasGEF	2	3	1	0	7	1	1	1	1	RasGEF domain
pfam00622	SPRY	2	2	2	1	0	2	1	2	1	SPRY domain
pfam00657	Lipase_GDSL	2	2	2	1	2	1	1	2	2	GDSL-like Lipase/Acylhydrolase
pfam00666	Cathelicidins	2	5	1	1	2	2	1	1	1	Cathelicidin
pfam00782	DSPc	2	1	0	1	1	0	1	0	2	Dual specificity phosphatase
pfam00812	Ephrin	2	4	0	2	4	2	3	2	2	Ephrin
pfam00865	Osteopontin	2	3	1	1	4	1	1	1	0	Osteopontin
pfam00918	Gastrin	2	3	1	2	2	2	2	2	2	Gastrin/cholecystokinin family
pfam00962	A_deaminase	2	1	1	0	1	0	1	1	3	Adenosine/AMP deaminase
pfam01082	Cu2_monooxygen	2	2	2	0	1	1	1	0	0	Copper type II ascorbate-dependent
pfam01091	PTN_MK_C	2	1	1	1	1	1	1	2	1	PTN/MK heparin-binding protein family
pfam01105	EMP24_GP25L	2	2	0	1	1	0	0	0	0	emp24/gp25L/p24 family/GOLD
pfam01145	Band_7	2	3	3	2	4	0	2	2	1	SPFH domain / Band 7 family
pfam01266	DAO	2	1	1	1	1	1	0	1	1	FAD dependent oxidoreductase
pfam01291	LIF_OSM	2	2	3	1	2	2	2	2	2	LIF / OSM family
pfam01347	Vitellogenin_N	2	2	2	1	2	2	1	2	2	Lipoprotein amino terminal region
pfam01415	IL7	2	4	2	2	3	2	1	2	2	Interleukin 7/9 family
pfam01546	Peptidase_M20	2	4	3	2	1	2	1	2	2	Peptidase family M20/M25/M40
pfam01596	Methyltransf_3	2	2	1	0	1	0	1	1	2	O-methyltransferase
pfam01729	QRPTase_C	2	1	1	1	1	1	1	0	0	Quinolinate phosphoribosyl transferase
pfam01734	Patatin	2	1	1	1	1	1	1	1	1	Patatin-like phospholipase
pfam02014	Reeler	2	1	0	0	0	1	0	1	1	Reeler domain
pfam02058	Guanylin	2	1	2	2	2	2	2	2	2	Guanylin precursor
pfam02351	GDNF	2	6	3	1	5	2	1	3	0	GDNF/GAS1 domain
pfam02373	JmjC	2	1	3	0	4	0	1	2	1	JmjC domain
pfam02948	Amelogenin	2	3	1	1	3	1	1	3	1	Amelogenin
pfam03298	Stanniocalcin	2	2	2	2	2	2	2	2	3	Stanniocalcin family
pfam03662	Glyco_hydro_79n	2	3	1	1	3	0	0	2	1	Glycosyl hydrolase family 79
pfam04643	Motilin_assoc	2	3	2	2	3	2	2	2	1	Motilin/ghrelin-associated peptide
pfam04668	Tsg	2	1	1	1	1	1	0	1	2	Twisted gastrulation (Tsg) protein conserved
pfam04709	AMH_N	2	2	2	0	0	0	1	1	1	Anti-Mullerian hormone
pfam05039	Agouti	2	2	3	2	2	1	1	3	2	Agouti protein
pfam05428	CRF-BP	2	1	1	1	1	1	1	1	1	Corticotropin-releasing factor binding protein
pfam05438	TRH	2	2	1	1	2	1	1	1	1	Thyrotropin-releasing hormone (TRH)
pfam05463	Sclerostin	2	2	2	2	2	2	2	2	1	Sclerostin (SOST)
pfam05474	Semenogelin	2	3	6	1	3	1	1	2	2	Semenogelin
pfam05686	Glyco_transf_90	2	4	1	1	2	1	1	1	2	Glycosyl transferase family 90
pfam06482	Endostatin	2	4	1	1	2	1	1	2	2	Collagenase NC10 and Endostatin
pfam06535	RGM_N	2	2	0	1	1	0	0	0	0	Repulsive guidance molecule (RGM) N-terminus
pfam06607	Prokineticin	2	3	2	1	3	2	2	2	2	Prokineticin
pfam06702	DUF1193	2	3	2	1	2	2	1	1	1	Protein of unknown function (DUF1193)
pfam06954	Resistin	2	2	2	2	1	1	2	2	2	Resistin
pfam07156	Prenylcys_lyase	2	2	1	0	1	2	1	1	2	Prenylcysteine lyase
pfam07162	B9-C2	2	2	1	0	1	1	1	1	1	Ciliary basal body-associated
pfam07421	Pro-NT_NN	2	1	1	1	1	1	1	1	1	Neurotensin/neuromedin N precursor
pfam07452	CHRD	2	1	0	0	2	1	1	1	1	CHRD domain
pfam07707	BACK	2	3	2	0	1	2	1	1	2	BTB And C-terminal Kelch
pfam07995	GSDH	2	2	3	0	1	2	1	2	2	Glucose / Sorbosone dehydrogenase
pfam08562	Crisp	2	4	3	3	2	3	0	3	2	Crisp
pfam08685	GON	2	5	1	1	3	2	2	2	2	GON domain
pfam08758	Cadherin_pro	2	3	1	1	0	0	0	0	0	Cadherin prodomain like
pfam09443	CFC	2	2	2	1	2	0	0	1	1	Cripto_Frl-1_Cryptic (CFC)
pfam10572	UPF0556	2	1	0	1	0	1	1	1	1	Uncharacterized protein family UPF0556
pfam10577	UPF0560	2	1	0	1	0	0	0	0	0	Uncharacterized protein family UPF0560
pfam11037	Musclin	2	1	0	1	1	1	1	2	1	Insulin-resistance promoting peptide in
pfam11613	UCN2	2	2	1	1	1	1	1	1	2	Agonist of corticotropin releasing factor R2
pfam13385	Laminin_G_3	2	3	3	2	2	2	0	2	1	Concanavalin A-like lectin/glucanases
pfam13778	DUF4174	2	8	4	3	3	1	2	3	3	Domain of unknown function (DUF4174)
pfam13848	Thioredoxin_6	2	2	3	1	1	2	1	1	2	Thioredoxin-like domain
pfam13883	Pyrid_oxidase_2	2	2	1	0	2	1	2	2	1	Pyridoxamine 5'-phosphate oxidase
pfam01582	TIR	2	0	1	0	2	0	1	1	0	TIR domain
pfam01641	SelR	2	0	1	0	0	2	0	2	0	SelR domain
pfam01722	BolA	2	0	1	0	0	0	0	1	1	BolA-like protein
pfam02038	ATP1G1_PLM_MAT8	2	0	3	2	1	1	1	1	2	ATP1G1/PLM/MAT8 family
pfam04253	TFR_dimer	2	0	1	1	3	1	1	1	1	Transferrin receptor-like dimerisation
pfam06119	NIDO	2	0	1	0	0	1	1	1	0	Nidogen-like
pfam09781	NDUF_B5	2	0	1	0	2	0	0	0	0	NADH:ubiquinone oxidoreductase
pfam00191	Annexin	2	0	0	0	0	0	0	0	1	Annexin
pfam00248	Aldo_ket_red	2	0	0	0	0	0	0	0	0	Aldo/keto reductase family
pfam00574	CLP_protease	2	0	0	0	0	0	0	0	0	Clp protease
pfam00976	ACTH_domain	2	0	0	0	0	1	1	0	1	Corticotropin ACTH domain
pfam01187	MIF	2	0	0	0	1	0	0	0	0	Macrophage migration inhibitory factor (MIF)
pfam02225	PA	2	0	0	1	1	0	0	0	0	PA domain
pfam02404	SCF	2	0	0	0	0	0	0	0	0	Stem cell factor
pfam02727	Cu_amine_oxidN2	2	0	0	0	0	0	0	0	0	Copper amine oxidase
pfam02837	Glyco_hydro_2_N	2	0	0	0	0	0	0	0	0	Glycosyl hydrolases family 2
pfam03283	PAE	2	0	0	0	1	0	1	0	0	Pectinacetylesterase
pfam04080	Per1	2	0	0	0	0	0	0	0	0	Per1-like
pfam04148	Erv26	2	0	0	0	0	0	0	0	0	Transmembrane adaptor Erv26
pfam05328	CybS	2	0	0	0	0	0	0	0	0	CybS
pfam05434	Tmemb_9	2	0	0	0	1	0	0	0	0	TMEM9
pfam05640	NKAIN	2	0	0	0	1	0	0	0	0	Na
pfam06441	EHN	2	0	0	1	1	0	0	0	0	Epoxide hydrolase N terminus
pfam08451	A_deaminase_N	2	0	0	0	0	0	0	0	0	Adenosine/AMP deaminase N-terminal
pfam09769	ApoO	2	0	0	0	0	0	0	0	1	Apolipoprotein O
pfam10246	MRP-S35	2	0	0	0	0	0	0	0	0	Mitochondrial ribosomal protein MRP-S35
pfam10268	Tmemb_161AB	2	0	0	0	0	0	0	0	0	Predicted transmembrane protein 161AB
pfam10433	MMS1_N	2	0	0	0	0	0	0	0	0	Mono-functional DNA-alkylating methyl
pfam12695	Abhydrolase_5	2	0	0	0	0	0	0	0	0	Alpha/beta hydrolase family
pfam13768	VWA_3	2	0	0	0	0	0	0	0	0	von Willebrand factor type A domain
pfam00041	fn3	1	3	0	0	2	1	0	0	0	Fibronectin type III domain
pfam00052	Laminin_B	1	2	1	1	1	0	0	1	1	Laminin B (Domain IV)
pfam00069	Pkinase	1	4	1	0	5	3	0	2	1	Protein kinase domain
pfam00071	Ras	1	3	1	3	2	2	2	1	1	Ras family
pfam00080	Sod_Cu	1	1	1	0	1	1	0	1	1	Copper/zinc superoxide dismutase (SODC)
pfam00093	VWC	1	2	0	1	0	1	1	1	1	von Willebrand factor type C domain
pfam00160	Pro_isomerase	1	2	3	0	3	3	2	3	2	Cyclophilin type peptidyl-prolyl
pfam00236	Hormone_6	1	2	1	1	2	1	1	1	1	Glycoprotein hormone
pfam00294	PfkB	1	2	1	1	2	1	1	2	2	pfkB family carbohydrate kinase
pfam00334	NDK	1	2	1	0	0	1	1	1	1	Nucleoside diphosphate kinase
pfam00501	AMP-binding	1	2	1	1	1	1	1	0	1	AMP-binding enzyme
pfam00576	Transthyretin	1	3	2	1	1	1	1	2	2	HIUase/Transthyretin family
pfam00595	PDZ	1	2	0	0	0	0	0	0	0	PDZ domain (Also known as DHR or GLGF)
pfam00626	Gelsolin	1	1	2	0	1	1	1	1	0	Gelsolin repeat
pfam00714	IFN-gamma	1	2	1	1	1	1	1	2	1	Interferon gamma
pfam00715	IL2	1	1	1	0	1	1	1	1	1	Interleukin 2
pfam00726	IL10	1	1	2	1	1	1	1	2	1	Interleukin 10
pfam00727	IL4	1	1	1	1	3	1	1	2	1	Interleukin 4
pfam00930	DPPIV_N	1	1	1	0	1	1	0	1	2	Dipeptidyl peptidase IV (DPP IV) N-terminal
pfam00997	Casein_kappa	1	2	1	1	1	1	0	1	1	Kappa casein
pfam01030	Recep_L_domain	1	1	0	0	0	0	0	0	0	Receptor L domain
pfam01085	HH_signal	1	4	4	0	2	3	2	2	3	Hedgehog amino-terminal signalling domain
pfam01088	Peptidase_C12	1	1	1	1	1	0	0	1	0	Ubiquitin carboxyl-terminal hydrolase
pfam01109	GM_CSF	1	1	1	1	1	1	1	1	1	Granulocyte-macrophage colony-stimulating
pfam01120	Alpha_L_fucos	1	4	2	2	4	1	2	2	3	Alpha-L-fucosidase
pfam01179	Cu_amine_oxid	1	6	2	3	4	1	3	3	4	Copper amine oxidase
pfam01182	Glucosamine_iso	1	2	1	1	2	1	1	1	1	Glucosamine-6-phosphate
pfam01204	Trehalase	1	2	1	1	0	1	0	1	1	Trehalase
pfam01229	Glyco_hydro_39	1	1	2	0	1	2	1	1	2	Glycosyl hydrolases family 39
pfam01321	Creatinase_N	1	1	0	0	0	0	0	0	0	Creatinase/Prolidase N-terminal domain
pfam01335	DED	1	2	2	0	0	1	1	1	1	Death effector domain
pfam01352	KRAB	1	1	1	2	1	1	0	0	2	KRAB box
pfam01419	Jacalin	1	1	1	1	1	1	1	1	1	Jacalin-like lectin domain
pfam01501	Glyco_transf_8	1	5	2	1	3	2	3	2	1	Glycosyl transferase family 8
pfam01532	Glyco_hydro_47	1	4	2	1	4	1	1	1	2	Glycosyl hydrolase family 47
pfam01593	Amino_oxidase	1	3	3	0	3	0	2	1	1	Flavin containing amine oxidoreductase
pfam01762	Galactosyl_T	1	5	8	6	7	4	10	6	6	Galactosyltransferase
pfam02019	WIF	1	1	1	1	1	1	1	1	2	WIF domain
pfam02024	Leptin	1	1	2	1	2	1	1	2	1	Leptin
pfam02025	IL5	1	1	1	1	2	1	1	1	1	Interleukin 5
pfam02057	Glyco_hydro_59	1	1	1	0	0	0	0	0	0	Glycosyl hydrolase family 59
pfam02059	IL3	1	2	1	1	1	1	0	2	1	Interleukin-3
pfam02267	Rib_hydrolayse	1	2	2	0	0	1	0	1	1	ADP-ribosyl cyclase
pfam02275	CBAH	1	3	1	0	2	1	1	0	0	Linear amide C-N hydrolases
pfam02372	IL15	1	1	1	1	1	1	1	1	1	Interleukin 15
pfam02740	Colipase_C	1	2	2	1	2	1	1	1	1	Colipase
pfam02815	MIR	1	1	1	1	0	1	1	1	1	MIR domain
pfam03091	CutA1	1	1	1	0	1	0	0	0	0	CutA1 divalent ion tolerance protein
pfam03160	Calx-beta	1	1	0	1	1	1	1	1	1	Calx-beta domain
pfam03265	DNase_II	1	4	2	2	1	2	2	2	2	Deoxyribonuclease II
pfam03321	GH3	1	2	2	0	1	1	1	1	1	GH3 auxin-responsive promoter
pfam03403	PAF-AH_p_II	1	1	1	1	3	1	1	1	1	Platelet-activating factor acetylhydrolase
pfam03414	Glyco_transf_6	1	2	2	1	3	1	0	1	3	Glycosyltransferase family 6
pfam03487	IL13	1	1	0	1	2	1	1	1	0	Interleukin-13
pfam03572	Peptidase_S41	1	1	1	1	1	1	0	1	1	Peptidase family S41
pfam03629	DUF303	1	1	1	1	1	1	1	1	1	Domain of unknown function (DUF303)
pfam03712	Cu2_monoox_C	1	2	1	0	4	0	0	0	0	Copper type II ascorbate-dependent
pfam03762	VOMI	1	2	1	1	1	1	1	1	1	Vitelline membrane outer layer protein I (VOMI)
pfam03823	Neurokinin_B	1	1	1	1	3	2	1	1	1	Neurokinin B
pfam04360	Serglycin	1	1	1	1	1	1	1	1	2	Serglycin
pfam04587	ADP_PFK_GK	1	2	1	1	1	0	1	1	1	ADP-specific Phosphofructokinase/Glucokinase
pfam04711	ApoA-II	1	1	2	1	2	1	1	2	1	Apolipoprotein A-II (ApoA-II)
pfam04916	Phospholip_B	1	2	2	0	2	1	1	2	2	Phospholipase B
pfam05111	Amelin	1	1	2	1	2	1	1	2	1	Ameloblastin precursor (Amelin)
pfam05326	SVA	1	1	1	1	0	1	1	1	1	Seminal vesicle autoantigen (SVA)
pfam05432	BSP_II	1	2	2	0	1	1	1	1	1	Bone sialoprotein II (BSP-II)
pfam05612	DUF781	1	1	1	1	1	1	1	1	1	Mouse protein of unknown function (DUF781)
pfam05679	CHGN	1	6	2	2	3	2	2	2	1	Chondroitin N-acetylgalactosaminyltransferase
pfam05782	ECM1	1	1	2	1	2	1	1	1	1	Extracellular matrix protein 1 (ECM1)
pfam05824	Pro-MCH	1	1	1	1	0	1	1	1	1	Pro-melanin-concentrating hormone (Pro-MCH)
pfam05825	PSP94	1	1	1	1	1	1	0	1	1	Beta-microseminoprotein (PSP-94)
pfam05826	Phospholip_A2_2	1	1	2	0	0	1	1	1	1	Phospholipase A2
pfam06373	CART	1	1	1	1	1	1	1	1	1	Cocaine and amphetamine regulated transcript
pfam06446	Hepcidin	1	1	1	1	1	1	0	1	2	Hepcidin
pfam06479	Ribonuc_2-5A	1	2	0	0	0	1	1	0	0	Ribonuclease 2-5A
pfam06540	GMAP	1	1	1	0	0	1	1	1	1	Galanin message associated peptide (GMAP)
pfam06682	DUF1183	1	1	0	0	0	0	0	0	0	Protein of unknown function (DUF1183)
pfam06875	PRF	1	3	1	0	0	0	0	2	1	Plethodontid receptivity factor PRF
pfam07175	Osteoregulin	1	3	1	1	2	1	1	1	1	Osteoregulin
pfam07263	DMP1	1	3	0	1	2	1	1	1	1	Dentin matrix protein 1 (DMP1)
pfam07359	LEAP-2	1	1	1	1	2	1	1	1	1	Liver-expressed antimicrobial peptide 2
pfam07400	IL11	1	1	2	1	0	1	1	1	1	Interleukin 11
pfam07448	Spp-24	1	1	1	1	1	1	1	1	1	Secreted phosphoprotein 24 (Spp-24)
pfam07645	EGF_CA	1	1	1	1	1	1	0	1	0	Calcium-binding EGF domain
pfam07859	Abhydrolase_3	1	3	1	1	1	1	1	2	1	alpha/beta hydrolase fold
pfam08241	Methyltransf_11	1	1	1	1	1	1	0	1	1	Methyltransferase domain
pfam08337	Plexin_cytopl	1	1	1	0	0	0	0	0	2	Plexin cytoplasmic RasGAP domain
pfam08365	IGF2_C	1	2	2	1	0	1	0	1	1	Insulin-like growth factor II E-peptide
pfam08399	VWA_N	1	1	0	0	0	0	0	0	1	VWA N-terminal
pfam09014	Sushi_2	1	1	2	1	1	1	1	1	2	Beta-2-glycoprotein-1 fifth domain
pfam09286	Pro-kuma_activ	1	4	1	1	2	0	1	0	0	Pro-kumamolisin
pfam09412	XendoU	1	3	2	1	2	1	1	1	1	Endoribonuclease XendoU
pfam10162	G8	1	3	1	1	1	1	1	1	0	G8 domain
pfam10179	DUF2369	1	1	1	1	1	1	1	1	1	Uncharacterized conserved protein (DUF2369)
pfam10218	DUF2054	1	1	1	0	1	0	1	1	1	Uncharacterized conserved protein (DUF2054)
pfam10351	Apt1	1	2	0	0	1	2	0	1	1	Golgi-body localisation protein domain
pfam10420	IL12p40_C	1	1	1	1	1	1	1	1	1	Cytokine interleukin-12p40 C-terminus
pfam10483	Hap2_elong	1	1	0	0	0	0	0	0	0	Histone acetylation protein 2
pfam10561	UPF0565	1	1	1	1	0	1	1	1	2	Uncharacterized protein family UPF0565
pfam11032	ApoM	1	1	1	1	1	1	1	1	1	Apolipoprotein M (ApoM)
pfam11109	RFamide_26RFa	1	1	1	1	1	1	1	1	1	Orexigenic neuropeptide Qrfp/P518
pfam12003	DUF3497	1	2	0	0	0	0	0	0	0	Domain of unknown function (DUF3497)
pfam12308	Noelin-1	1	1	0	0	1	0	0	0	0	Neurogenesis glycoprotein
pfam12567	CD45	1	1	0	0	0	0	0	0	0	Leukocyte receptor CD45
pfam12809	Metallothi_Euk2	1	1	1	0	1	1	0	1	1	Eukaryotic metallothionein
pfam12937	F-box-like	1	1	0	0	0	0	0	0	0	F-box-like
pfam13279	4HBT_2	1	1	1	0	0	1	1	1	1	Thioesterase-like superfamily
pfam13888	MRF_C2	1	3	1	0	1	2	0	1	0	Myelin gene regulatory factor C-terminal domain
pfam13896	Glyco_transf_49	1	6	2	1	2	2	2	1	0	Glycosyl-transferase for dystroglycan
pfam00025	Arf	1	0	1	0	0	0	0	0	0	ADP-ribosylation factor family
pfam00811	Ependymin	1	0	1	1	1	1	1	1	1	Ependymin
pfam00882	Zn_dep_PLPC	1	0	1	0	0	0	1	1	1	Zinc dependent phospholipase C
pfam03227	GILT	1	0	1	0	2	1	0	1	0	Gamma interferon inducible lysosomal thiol
pfam03388	Lectin_leg-like	1	0	1	0	0	0	0	1	0	Legume-like lectin family
pfam03982	DAGAT	1	0	1	0	0	0	0	1	0	Diacylglycerol acyltransferase
pfam05649	Peptidase_M13_N	1	0	1	0	0	0	1	0	0	Peptidase family M13
pfam06413	Neugrin	1	0	1	1	1	1	0	1	1	Neugrin
pfam07259	ProSAAS	1	0	2	0	0	1	1	0	1	ProSAAS precursor
pfam07884	VKOR	1	0	1	0	1	0	1	0	0	Vitamin K epoxide reductase family
pfam08718	GLTP	1	0	1	0	1	1	0	1	1	Glycolipid transfer protein (GLTP)
pfam10873	DUF2668	1	0	1	1	1	0	0	1	0	Protein of unknown function (DUF2668)
pfam13574	Reprolysin_2	1	0	1	0	0	0	0	0	0	Metallo-peptidase family M12B
pfam00057	Ldl_recept_a	1	0	0	0	0	0	0	0	0	Low-density lipoprotein receptor domain
pfam00212	ANP	1	0	0	1	0	2	1	1	1	Atrial natriuretic peptide
pfam00219	IGFBP	1	0	0	0	0	0	0	0	0	Insulin-like growth factor binding protein
pfam00232	Glyco_hydro_1	1	0	0	0	0	0	0	0	0	Glycosyl hydrolase family 1
pfam00240	ubiquitin	1	0	0	0	0	0	0	0	0	Ubiquitin family
pfam00244	14-3-3	1	0	0	0	0	0	0	0	0	14-3-3 protein
pfam00291	PALP	1	0	0	0	0	0	0	0	0	Pyridoxal-phosphate dependent enzyme
pfam00307	CH	1	0	0	0	0	0	0	0	0	Calponin homology (CH) domain
pfam00310	GATase_2	1	0	0	0	0	0	0	0	0	Glutamine amidotransferases class-II
pfam00313	CSD	1	0	0	0	0	0	0	0	0	'Cold-shock' DNA-binding domain
pfam00342	PGI	1	0	0	0	0	0	0	0	1	Phosphoglucose isomerase
pfam00348	polyprenyl_synt	1	0	0	0	1	0	0	0	0	Polyprenyl synthetase
pfam00362	Integrin_beta	1	0	0	0	0	0	0	0	0	Integrin
pfam00365	PFK	1	0	0	0	0	0	0	0	0	Phosphofructokinase
pfam00377	Prion	1	0	0	0	0	0	0	0	0	Prion/Doppel alpha-helical domain
pfam00396	Granulin	1	0	0	0	2	0	0	0	0	Granulin
pfam00488	MutS_V	1	0	0	0	0	0	0	0	0	MutS domain V
pfam00498	FHA	1	0	0	0	0	0	0	0	0	FHA domain
pfam00520	Ion_trans	1	0	0	0	0	0	0	0	0	Ion transport protein
pfam00534	Glycos_transf_1	1	0	0	0	0	0	0	0	1	Glycosyl transferases group 1
pfam00616	RasGAP	1	0	0	0	0	0	0	0	0	GTPase-activator protein for Ras-like GTPase
pfam00644	PARP	1	0	0	0	0	0	0	0	0	Poly(ADP-ribose) polymerase catalytic domain
pfam00651	BTB	1	0	0	1	0	0	0	0	0	BTB/POZ domain
pfam00667	FAD_binding_1	1	0	0	0	0	0	0	0	0	FAD binding domain
pfam00675	Peptidase_M16	1	0	0	0	0	0	0	0	0	Insulinase (Peptidase family M16)
pfam00708	Acylphosphatase	1	0	0	0	0	0	0	0	0	Acylphosphatase
pfam00730	HhH-GPD	1	0	0	0	1	0	0	0	0	HhH-GPD superfamily base excision DNA repair
pfam00743	FMO-like	1	0	0	0	0	0	0	0	0	Flavin-binding monooxygenase-like
pfam00780	CNH	1	0	0	0	0	0	0	0	0	CNH domain
pfam00790	VHS	1	0	0	0	0	0	0	0	0	VHS domain
pfam00804	Syntaxin	1	0	0	0	0	0	0	0	0	Syntaxin
pfam00856	SET	1	0	0	0	1	0	0	0	0	SET domain
pfam00868	Transglut_N	1	0	0	0	0	0	0	0	0	Transglutaminase family
pfam01042	Ribonuc_L-PSP	1	0	0	0	0	0	0	0	0	Endoribonuclease L-PSP
pfam01130	CD36	1	0	0	0	0	1	0	1	0	CD36 family
pfam01299	Lamp	1	0	0	0	0	0	0	0	0	Lysosome-associated membrane glycoprotein (Lamp)
pfam01588	tRNA_bind	1	0	0	0	0	0	0	0	0	Putative tRNA binding domain
pfam01667	Ribosomal_S27e	1	0	0	1	1	0	0	0	0	Ribosomal protein S27
pfam01835	A2M_N	1	0	0	0	1	0	0	0	0	MG2 domain
pfam01956	DUF106	1	0	0	0	0	0	0	0	0	Integral membrane protein DUF106
pfam01963	TraB	1	0	0	0	0	0	0	0	0	TraB family
pfam02158	Neuregulin	1	0	0	0	0	0	0	0	0	Neuregulin family
pfam02171	Piwi	1	0	0	0	0	0	0	0	0	Piwi domain
pfam02181	FH2	1	0	0	0	0	1	0	0	0	Formin Homology 2 Domain
pfam02194	PXA	1	0	0	0	0	0	0	0	2	PXA domain
pfam02207	zf-UBR	1	0	0	0	1	0	0	0	0	Putative zinc finger in N-recognin (UBR box)
pfam02263	GBP	1	0	0	0	0	0	0	0	1	Guanylate-binding protein
pfam02330	MAM33	1	0	0	0	0	0	0	0	0	Mitochondrial glycoprotein
pfam02724	CDC45	1	0	0	0	0	0	0	0	0	CDC45-like protein
pfam02738	Ald_Xan_dh_C2	1	0	0	0	0	0	0	0	0	Molybdopterin-binding domain of aldehyde
pfam02852	Pyr_redox_dim	1	0	0	0	0	0	0	0	0	Pyridine nucleotide-disulphide
pfam02947	Flt3_lig	1	0	0	0	0	0	0	0	0	flt3 ligand
pfam02990	EMP70	1	0	0	0	0	0	0	0	0	Endomembrane protein 70
pfam03029	ATP_bind_1	1	0	0	0	0	0	0	0	0	Conserved hypothetical ATP binding protein
pfam03039	IL12	1	0	0	0	1	0	1	0	0	Interleukin-12 alpha subunit
pfam03096	Ndr	1	0	0	0	0	0	0	0	0	Ndr family
pfam03109	ABC1	1	0	0	0	0	0	0	0	0	ABC1 family
pfam03189	Otopetrin	1	0	0	0	0	0	0	0	0	Protein of unknown function
pfam03190	DUF255	1	0	0	0	0	0	0	0	0	Protein of unknown function
pfam03345	DDOST_48kD	1	0	0	0	0	0	0	0	0	Oligosaccharyltransferase 48 kDa subunit
pfam03351	DOMON	1	0	0	0	0	0	0	0	0	DOMON domain
pfam03446	NAD_binding_2	1	0	0	0	0	0	0	0	0	NAD binding domain of 6-phosphogluconate
pfam03645	Tctex-1	1	0	0	0	0	0	0	0	0	Tctex-1 family
pfam03901	Glyco_transf_22	1	0	0	0	0	0	0	0	0	Alg9-like mannosyltransferase family
pfam03954	Lectin_N	1	0	0	0	0	0	0	0	0	Hepatic lectin
pfam04061	ORMDL	1	0	0	0	0	0	0	0	0	ORMDL family
pfam04095	NAPRTase	1	0	0	0	0	0	0	0	0	Nicotinate phosphoribosyltransferase
pfam04113	Gpi16	1	0	0	0	0	0	0	0	0	Gpi16 subunit
pfam04124	Dor1	1	0	0	0	0	0	0	1	0	Dor1-like family
pfam04427	Brix	1	0	0	0	0	0	0	0	0	Brix domain
pfam04515	Choline_transpo	1	0	0	0	0	0	0	0	0	Plasma-membrane choline transporter
pfam04598	Gasdermin	1	0	0	0	0	0	0	0	1	Gasdermin family
pfam04734	Ceramidase_alk	1	0	0	0	1	0	0	0	0	Neutral/alkaline non-lysosomal
pfam04960	Glutaminase	1	0	0	0	0	0	0	0	0	Glutaminase
pfam04991	LicD	1	0	0	0	0	0	0	0	0	LicD family
pfam05221	AdoHcyase	1	0	0	0	2	0	0	0	0	S-adenosyl-L-homocysteine hydrolase
pfam05283	MGC-24	1	0	0	0	2	2	0	0	0	Multi-glycosylated core protein 24 (MGC-24)
pfam05450	Nicastrin	1	0	0	0	1	0	0	0	0	Nicastrin
pfam05478	Prominin	1	0	0	0	0	0	0	0	0	Prominin
pfam05510	Sarcoglycan_2	1	0	0	0	2	0	1	0	0	Sarcoglycan alpha/epsilon
pfam05586	Ant_C	1	0	0	0	0	0	0	0	0	Anthrax receptor C-terminus region
pfam05806	Noggin	1	0	0	0	1	1	1	1	1	Noggin
pfam05817	Ribophorin_II	1	0	0	0	1	0	0	0	0	Oligosaccharyltransferase subunit
pfam06079	Apyrase	1	0	0	0	0	0	0	0	0	Apyrase
pfam06390	NESP55	1	0	0	0	0	0	0	0	0	Neuroendocrine-specific golgi protein P55
pfam06400	Alpha-2-MRAP_N	1	0	0	0	0	0	0	0	0	Alpha-2-macroglobulin RAP
pfam06608	DUF1143	1	0	0	0	0	0	0	1	0	Protein of unknown function (DUF1143)
pfam06957	COPI_C	1	0	0	0	0	0	0	0	0	Coatomer (COPI) alpha subunit C-terminus
pfam06991	Prp19_bind	1	0	0	0	0	0	0	0	0	Splicing factor
pfam07002	Copine	1	0	0	0	0	0	0	0	0	Copine
pfam07010	Endomucin	1	0	0	0	0	0	0	0	0	Endomucin
pfam07140	IFNGR1	1	0	0	0	0	0	0	0	0	Interferon gamma receptor (IFNGR1)
pfam07200	Mod_r	1	0	0	0	0	0	0	0	0	Modifier of rudimentary (Mod(r)) protein
pfam07260	ANKH	1	0	0	0	0	0	0	0	0	Progressive ankylosis protein (ANKH)
pfam07657	MNNL	1	0	0	0	0	0	0	0	0	N terminus of Notch ligand
pfam07722	Peptidase_C26	1	0	0	0	1	1	1	1	1	Peptidase C26
pfam07728	AAA_5	1	0	0	0	0	0	0	0	0	AAA domain (dynein-related subfamily)
pfam07803	GSG-1	1	0	0	0	2	0	0	0	1	GSG1-like protein
pfam07837	FTCD_N	1	0	0	0	0	0	0	0	0	Formiminotransferase domain
pfam07850	Renin_r	1	0	0	0	0	0	0	0	0	Renin receptor-like protein
pfam07896	DUF1674	1	0	0	0	0	0	0	0	1	Protein of unknown function (DUF1674)
pfam08240	ADH_N	1	0	0	0	0	0	0	0	1	Alcohol dehydrogenase GroES-like domain
pfam08320	PIG-X	1	0	0	0	0	0	0	0	0	PIG-X / PBN1
pfam08326	ACC_central	1	0	0	0	0	1	0	1	1	Acetyl-CoA carboxylase
pfam08416	PTB	1	0	0	0	1	0	0	0	0	Phosphotyrosine-binding domain
pfam08628	Nexin_C	1	0	0	0	0	0	0	0	0	Sorting nexin C terminal
pfam08999	SP_C-Propep	1	0	0	0	1	0	0	0	0	Surfactant protein C
pfam09294	Interfer-bind	1	0	0	0	0	0	0	0	0	Interferon-alpha/beta receptor
pfam09752	DUF2048	1	0	0	0	0	0	0	0	0	Uncharacterized conserved protein (DUF2048)
pfam09757	Arb2	1	0	0	0	0	0	0	0	0	Arb2 domain
pfam10176	DUF2370	1	0	0	0	0	0	0	0	0	Protein of unknown function (DUF2370)
pfam10245	MRP-S22	1	0	0	0	0	0	0	0	0	Mitochondrial 28S ribosomal protein S22
pfam10300	DUF3808	1	0	0	0	0	0	0	0	0	Protein of unknown function (DUF3808)
pfam10421	OAS1_C	1	0	0	0	0	0	0	0	0	2'-5'-oligoadenylate synthetase 1
pfam11229	DUF3028	1	0	0	0	0	0	0	0	0	Protein of unknown function (DUF3028)
pfam11365	DUF3166	1	0	0	0	0	0	0	0	0	Protein of unknown function (DUF3166)
pfam11721	Malectin	1	0	0	0	0	0	0	0	0	Di-glucose binding within endoplasmic
pfam12280	BSMAP	1	0	0	0	1	0	0	0	0	Brain specific membrane anchored protein
pfam12369	GnHR_trans	1	0	0	0	0	0	0	0	0	Gonadotropin hormone receptor transmembrane
pfam12371	DUF3651	1	0	0	0	0	0	0	0	0	Protein of unknown function (DUF3651)
pfam12529	Xylo_C	1	0	0	0	1	1	0	2	0	Xylosyltransferase C terminal
pfam12772	GHBP	1	0	0	0	1	0	0	0	0	Growth hormone receptor binding
pfam12925	APP_E2	1	0	0	0	1	0	0	1	0	E2 domain of amyloid precursor protein
pfam13499	EF_hand_5	1	0	0	0	0	0	0	0	0	EF-hand domain pair
pfam13621	Cupin_8	1	0	0	1	1	0	0	0	0	Cupin-like domain
pfam13639	zf-RING_2	1	0	0	0	0	0	0	0	0	Ring finger domain
pfam13738	Pyr_redox_3	1	0	0	0	1	1	0	0	0	Pyridine nucleotide-disulphide
pfam13849	Y_phosphatase_m	1	0	0	0	0	0	0	0	0	Myotubularin Y_phosphatase-like
pfam13882	Bravo_FIGEY	1	0	0	0	0	0	0	0	0	C-terminal domain of Fibronectin type III
pfam13891	zf-C3Hc3H	1	0	0	1	1	0	0	0	0	Potential DNA-binding domain
pfam00010	HLH	0	1	0	0	0	0	0	0	0	Helix-loop-helix DNA-binding domain
pfam00038	Filament	0	1	0	0	0	0	1	0	0	Intermediate filament protein
pfam00063	Myosin_head	0	1	0	0	0	0	0	0	0	Myosin head (motor domain)
pfam00076	RRM_1	0	1	0	0	0	0	0	0	1	RNA recognition motif
pfam00118	Cpn60_TCP1	0	1	0	0	0	0	0	0	0	TCP-1/cpn60 chaperonin family
pfam00164	Ribosomal_S12	0	1	0	0	0	0	0	0	0	Ribosomal protein S12
pfam00168	C2	0	1	3	0	5	2	1	1	1	C2 domain
pfam00171	Aldedh	0	1	0	0	0	0	0	0	0	Aldehyde dehydrogenase family
pfam00183	HSP90	0	2	1	0	0	0	0	0	0	Hsp90 protein
pfam00207	A2M	0	1	2	0	1	0	0	0	0	Alpha-2-macroglobulin family
pfam00211	Guanylate_cyc	0	1	0	0	0	0	0	0	0	Adenylate and Guanylate cyclase catalytic
pfam00225	Kinesin	0	1	0	0	1	1	1	0	1	Kinesin motor domain
pfam00233	PDEase_I	0	1	1	0	1	2	1	2	0	3'5'-cyclic nucleotide phosphodiesterase
pfam00245	Alk_phosphatase	0	4	3	1	4	1	1	3	1	Alkaline phosphatase
pfam00264	Tyrosinase	0	1	2	0	1	0	0	0	0	Common central domain of tyrosinase
pfam00350	Dynamin_N	0	1	0	0	0	1	0	1	0	Dynamin family
pfam00373	FERM_M	0	2	1	0	1	1	1	1	0	FERM central domain
pfam00503	G-alpha	0	2	1	0	1	0	1	2	1	G-protein alpha subunit
pfam00505	HMG_box	0	2	1	0	0	0	0	0	0	HMG (high mobility group) box
pfam00557	Peptidase_M24	0	2	3	1	1	1	1	1	2	Metallopeptidase family M24
pfam00573	Ribosomal_L4	0	1	0	0	0	0	0	0	0	Ribosomal protein L4/L1 family
pfam00621	RhoGEF	0	1	0	0	0	0	0	0	0	RhoGEF domain
pfam00625	Guanylate_kin	0	2	1	1	0	1	0	1	0	Guanylate kinase
pfam00630	Filamin	0	1	0	0	0	0	0	0	0	Filamin/ABP280 repeat
pfam00648	Peptidase_C2	0	1	1	0	0	0	1	0	0	Calpain family cysteine protease
pfam00685	Sulfotransfer_1	0	3	3	3	3	4	3	3	2	Sulfotransferase domain
pfam00686	CBM_20	0	1	1	1	1	1	0	1	1	Starch binding domain
pfam00719	Pyrophosphatase	0	1	0	0	0	0	0	0	0	Inorganic pyrophosphatase
pfam00757	Furin-like	0	5	0	0	0	0	0	0	0	Furin-like cysteine rich region
pfam00769	ERM	0	1	0	0	0	0	0	0	0	Ezrin/radixin/moesin family
pfam00836	Stathmin	0	1	0	0	0	0	0	0	0	Stathmin family
pfam00839	Cys_rich_FGFR	0	2	0	0	0	0	0	0	0	Cysteine rich repeat
pfam00889	EF_TS	0	1	0	0	0	0	0	0	0	Elongation factor TS
pfam00970	FAD_binding_6	0	1	1	1	1	1	1	1	1	Oxidoreductase FAD-binding domain
pfam00992	Troponin	0	1	0	0	0	0	0	0	0	Troponin
pfam01016	Ribosomal_L27	0	1	0	0	0	0	2	0	0	Ribosomal L27 protein
pfam01019	G_glu_transpept	0	1	2	1	0	0	1	1	1	Gamma-glutamyltranspeptidase
pfam01039	Carboxyl_trans	0	1	0	0	0	1	0	0	0	Carboxyl transferase domain
pfam01055	Glyco_hydro_31	0	2	0	1	0	0	0	0	0	Glycosyl hydrolases family 31
pfam01112	Asparaginase_2	0	1	1	1	1	1	1	1	1	Asparaginase
pfam01121	CoaE	0	1	1	0	1	0	1	0	1	Dephospho-CoA kinase
pfam01144	CoA_trans	0	1	0	0	0	0	0	0	0	Coenzyme A transferase
pfam01161	PBP	0	1	2	0	2	1	1	1	1	Phosphatidylethanolamine-binding protein
pfam01216	Calsequestrin	0	4	2	2	1	1	2	4	2	Calsequestrin
pfam01256	Carb_kinase	0	1	1	0	0	0	0	1	0	Carbohydrate kinase
pfam01391	Collagen	0	1	0	0	1	0	0	0	0	Collagen triple helix repeat (20 copies)
pfam01406	tRNA-synt_1e	0	3	0	0	0	0	0	0	0	tRNA synthetases class I (C) catalytic
pfam01735	PLA2_B	0	1	1	0	0	1	0	0	0	Lysophospholipase catalytic domain
pfam01822	WSC	0	3	4	1	1	0	1	0	1	WSC domain
pfam02023	SCAN	0	1	0	0	0	1	0	0	0	SCAN domain
pfam02055	Glyco_hydro_30	0	4	2	0	0	0	2	1	0	O-Glycosyl hydrolase family 30
pfam02065	Melibiase	0	4	1	2	1	2	1	2	1	Melibiase
pfam02072	Orexin	0	2	2	0	1	1	1	1	1	Prepro-orexin
pfam02127	Peptidase_M18	0	1	0	0	0	0	0	0	0	Aminopeptidase I zinc metalloprotease
pfam02140	Gal_Lectin	0	1	1	0	0	0	0	0	1	Galactose binding lectin domain
pfam02320	UCR_hinge	0	1	0	0	1	0	0	0	0	Ubiquinol-cytochrome C reductase hinge
pfam02383	Syja_N	0	1	0	0	0	0	0	0	0	SacI homology domain
pfam02485	Branch	0	3	2	2	1	2	0	1	1	Core-2/I-Branching enzyme
pfam02494	HYR	0	1	0	0	1	1	0	0	0	HYR domain
pfam02825	WWE	0	1	0	0	0	0	0	0	0	WWE domain
pfam03055	RPE65	0	1	0	1	0	0	0	0	0	Retinal pigment epithelial membrane protein
pfam03126	Plus-3	0	1	2	0	0	1	0	1	1	Plus-3 domain
pfam03146	NtA	0	1	1	0	1	0	0	1	0	Agrin NtA domain
pfam03153	TFIIA	0	1	0	0	0	0	0	0	0	Transcription factor IIA
pfam03171	2OG-FeII_Oxy	0	3	1	1	1	1	1	2	2	2OG-Fe(II) oxygenase superfamily
pfam03281	Mab-21	0	1	1	1	0	0	1	1	0	Mab-21 protein
pfam03360	Glyco_transf_43	0	1	0	0	0	1	0	1	0	Glycosyltransferase family 43
pfam03441	FAD_binding_7	0	1	0	0	0	0	0	0	0	FAD binding domain of DNA photolyase
pfam03650	UPF0041	0	1	0	0	1	1	0	0	0	Uncharacterized protein family (UPF0041)
pfam03671	Ufm1	0	1	0	0	0	0	0	0	0	Ubiquitin fold modifier 1 protein
pfam03770	IPK	0	1	0	0	0	0	0	0	0	Inositol polyphosphate kinase
pfam04106	APG5	0	1	0	0	1	0	0	0	0	Autophagy protein Apg5
pfam04440	Dysbindin	0	1	0	0	1	0	0	0	0	Dysbindin (Dystrobrevin binding protein 1)
pfam04558	tRNA_synt_1c_R1	0	1	0	0	0	0	0	0	0	Glutaminyl-tRNA synthetase
pfam04572	Gb3_synth	0	1	1	1	1	0	1	1	1	Alpha 1
pfam04577	DUF563	0	1	1	0	0	1	0	0	1	Protein of unknown function (DUF563)
pfam04847	Calcipressin	0	1	0	0	0	0	0	0	0	Calcipressin
pfam05118	Asp_Arg_Hydrox	0	1	0	0	0	0	0	0	0	Aspartyl/Asparaginyl beta-hydroxylase
pfam05219	DREV	0	1	0	0	1	0	0	0	0	DREV methyltransferase
pfam05308	Mito_fiss_reg	0	1	0	0	0	0	0	0	0	Mitochondrial fission regulator
pfam05587	Anth_Ig	0	1	0	0	3	0	1	0	0	Anthrax receptor extracellular domain
pfam05922	Inhibitor_I9	0	1	0	0	0	0	0	0	0	Peptidase inhibitor I9
pfam06026	Rib_5-P_isom_A	0	1	0	0	0	0	0	0	0	Ribose 5-phosphate isomerase A
pfam06140	Ifi-6-16	0	1	1	0	0	1	0	1	1	Interferon-induced 6-16 family
pfam06214	SLAM	0	1	0	0	1	0	0	0	0	Signaling lymphocytic activation molecule (SLAM)
pfam06456	Arfaptin	0	1	0	0	0	0	0	0	0	Arfaptin-like domain
pfam06522	B12D	0	1	0	1	1	1	0	0	1	NADH-ubiquinone reductase complex 1 MLRQ
pfam06534	RGM_C	0	1	0	0	0	0	0	0	0	Repulsive guidance molecule (RGM) C-terminus
pfam06741	LsmAD	0	1	0	0	0	0	0	0	0	LsmAD domain
pfam06809	NPDC1	0	1	0	0	1	0	0	1	1	Neural proliferation differentiation control-1
pfam06907	Latexin	0	3	2	0	1	0	1	1	1	Latexin
pfam07213	DAP10	0	1	1	0	0	1	0	1	1	DAP10 membrane protein
pfam07353	Uroplakin_II	0	1	0	0	0	0	0	1	0	Uroplakin II
pfam07677	A2M_recep	0	2	0	0	0	0	0	0	0	A-macroglobulin receptor
pfam07703	A2M_N_2	0	3	0	0	0	0	0	0	0	Alpha-2-macroglobulin family N-terminal region
pfam07738	Sad1_UNC	0	3	0	0	0	0	0	0	0	Sad1 / UNC-like C-terminal
pfam07915	PRKCSH	0	7	2	2	5	2	2	2	2	Glucosidase II beta subunit-like protein
pfam08384	NPP	0	1	2	1	1	0	0	1	0	Pro-opiomelanocortin
pfam08702	Fib_alpha	0	1	0	0	3	0	0	0	0	Fibrinogen alpha/beta chain family
pfam08773	CathepsinC_exc	0	1	0	0	1	0	0	0	0	Cathepsin C exclusion domain
pfam08806	Sep15_SelM	0	2	3	0	0	3	0	2	1	Sep15/SelM redox domain
pfam09069	efhand_2	0	1	0	0	0	0	0	0	0	EF-hand
pfam09085	Adhes-Ig_like	0	4	0	0	0	0	0	1	0	Adhesion molecule
pfam09291	DUF1968	0	2	1	1	2	1	0	0	0	Domain of unknown function (DUF1968)
pfam09606	Med15	0	1	0	0	0	0	0	0	0	ARC105 or Med15 subunit of Mediator complex
pfam09727	CortBP2	0	1	0	0	0	0	0	0	0	Cortactin-binding protein-2
pfam09756	DDRGK	0	1	1	0	0	0	0	1	1	DDRGK domain
pfam09776	Mitoc_L55	0	2	0	0	0	1	1	1	0	Mitochondrial ribosomal protein L55
pfam10185	Mesd	0	1	2	0	1	1	0	1	1	Chaperone for wingless signalling and trafficking
pfam10188	Oscp1	0	2	0	0	0	0	0	0	0	Organic solute transport protein 1
pfam10250	O-FucT	0	2	2	1	2	1	2	0	2	GDP-fucose protein O-fucosyltransferase
pfam10430	Ig_Tie2_1	0	1	0	0	0	0	0	0	0	Tie-2 Ig-like domain 1
pfam10639	UPF0546	0	1	0	0	0	0	0	0	0	Uncharacterized protein family UPF0546
pfam11598	COMP	0	2	0	0	0	0	0	0	0	Cartilage oligomeric matrix protein
pfam11628	TCR_zetazeta	0	2	2	0	0	1	0	1	1	T-cell surface glycoprotein CD3 zeta
pfam11669	WBP-1	0	1	1	0	0	0	1	0	1	WW domain-binding protein 1
pfam11882	DUF3402	0	1	0	0	0	0	0	0	0	Domain of unknown function (DUF3402)
pfam12026	DUF3513	0	1	0	0	0	0	0	1	0	Domain of unknown function (DUF3513)
pfam12548	DUF3740	0	4	3	2	3	1	1	1	2	Sulfatase protein
pfam12733	Cadherin-like	0	1	0	0	0	0	0	0	0	Cadherin-like beta sandwich domain
pfam12796	Ank_2	0	3	3	2	4	2	1	1	3	Ankyrin repeats (3 copies)
pfam12862	Apc5	0	1	0	0	0	0	0	0	0	Anaphase-promoting complex subunit 5
pfam13091	PLDc_2	0	1	0	0	0	0	1	0	0	PLD-like domain
pfam13535	ATP-grasp_4	0	1	0	1	0	0	0	0	0	ATP-grasp domain
pfam13676	TIR_2	0	2	2	0	1	0	1	1	1	TIR domain
pfam13898	DUF4205	0	1	0	0	0	0	0	0	0	Domain of unknown function (DUF4205)
pfam13908	Shisa	0	1	0	0	0	0	1	0	1	Wnt and FGF inhibitory regulator
pfam13918	PLDc_3	0	1	0	0	0	1	0	0	0	PLD-like domain
pfam00075	RNase_H	0	0	1	1	0	1	0	0	1	RNase H
pfam00300	His_Phos_1	0	0	2	0	0	1	1	1	0	Histidine phosphatase superfamily (branch
pfam00632	HECT	0	0	1	1	0	0	0	0	0	HECT-domain (ubiquitin-transferase)
pfam00640	PID	0	0	1	0	0	0	0	0	0	Phosphotyrosine interaction domain (PTB/PID)
pfam01223	Endonuclease_NS	0	0	2	0	1	0	1	1	1	DNA/RNA non-specific endonuclease
pfam01454	MAGE	0	0	1	0	0	1	0	0	1	MAGE family
pfam01531	Glyco_transf_11	0	0	1	1	1	0	1	1	0	Glycosyl transferase family 11
pfam01625	PMSR	0	0	1	0	0	0	0	0	0	Peptide methionine sulfoxide reductase
pfam02064	MAS20	0	0	1	0	1	0	0	1	1	MAS20 protein import receptor
pfam02245	Pur_DNA_glyco	0	0	1	0	0	0	0	0	0	Methylpurine-DNA glycosylase (MPG)
pfam02780	Transketolase_C	0	0	1	0	1	0	0	0	1	Transketolase
pfam02836	Glyco_hydro_2_C	0	0	2	0	0	0	1	1	2	Glycosyl hydrolases family 2
pfam02882	THF_DHG_CYH_C	0	0	1	0	0	0	0	0	0	Tetrahydrofolate
pfam03114	BAR	0	0	1	0	0	0	0	0	0	BAR domain
pfam03259	Robl_LC7	0	0	1	0	1	1	0	0	0	Roadblock/LC7 domain
pfam05004	IFRD	0	0	1	0	0	0	0	1	1	Interferon-related developmental regulator (IFRD)
pfam05089	NAGLU	0	0	1	0	1	1	1	1	1	Alpha-N-acetylglucosaminidase (NAGLU) tim-barrel
pfam09243	Rsm22	0	0	2	0	3	1	1	1	1	Mitochondrial small ribosomal subunit Rsm22
pfam09777	OSTMP1	0	0	1	0	0	0	0	0	0	Osteopetrosis-associated transmembrane protein 1
pfam13450	NAD_binding_8	0	0	1	1	1	1	1	1	1	NAD(P)-binding Rossmann-like domain
pfam14259	RRM_6	0	0	1	0	1	0	0	0	1	RNA recognition motif (a
pfam00406	ADK	0	0	0	1	1	0	1	0	0	Adenylate kinase
pfam00791	ZU5	0	0	0	1	1	1	0	1	0	ZU5 domain
pfam01180	DHO_dh	0	0	0	1	0	1	0	0	0	Dihydroorotate dehydrogenase
pfam01491	Frataxin_Cyay	0	0	0	1	1	0	1	0	0	Frataxin-like domain
pfam01553	Acyltransferase	0	0	0	1	1	0	0	0	0	Acyltransferase
pfam01597	GCV_H	0	0	0	1	2	0	0	0	0	Glycine cleavage H-protein
pfam01852	START	0	0	0	1	0	0	0	0	0	START domain
pfam02338	OTU	0	0	0	1	0	0	0	0	0	OTU-like cysteine protease
pfam02779	Transket_pyr	0	0	0	1	0	1	0	1	1	Transketolase
pfam03006	HlyIII	0	0	0	1	0	0	0	0	0	Haemolysin-III related
pfam03690	UPF0160	0	0	0	1	0	0	1	0	0	Uncharacterized protein family (UPF0160)
pfam03807	F420_oxidored	0	0	0	1	4	0	0	0	1	NADP oxidoreductase coenzyme
pfam03881	Fructosamin_kin	0	0	0	1	0	0	0	0	0	Fructosamine kinase
pfam05242	GLYCAM-1	0	0	0	1	1	0	0	0	0	Glycosylation-dependent cell adhesion molecule
pfam05404	TRAP-delta	0	0	0	1	1	0	1	1	0	Translocon-associated protein
pfam05729	NACHT	0	0	0	1	0	0	0	0	0	NACHT domain
pfam07774	DUF1620	0	0	0	1	2	0	0	0	1	Protein of unknown function (DUF1620)
pfam09746	Membralin	0	0	0	1	0	0	0	0	0	Tumour-associated protein
pfam10199	Adaptin_binding	0	0	0	1	1	1	0	0	0	Alpha and gamma adaptin binding protein
pfam10363	DUF2435	0	0	0	1	1	0	0	0	0	Protein of unknown function (DUF2435)
pfam11717	Tudor-knot	0	0	0	1	0	0	0	0	0	RNA binding activity-knot of a chromodomain
pfam11770	GAPT	0	0	0	1	0	0	0	0	0	GRB2-binding adapter (GAPT)
pfam12024	DUF3512	0	0	0	1	1	0	0	0	0	Domain of unknown function (DUF3512)
pfam13460	NAD_binding_10	0	0	0	1	0	0	1	1	0	NADH(P)-binding
pfam00017	SH2	0	0	0	0	1	1	0	0	1	SH2 domain
pfam00108	Thiolase_N	0	0	0	0	2	0	0	0	0	Thiolase
pfam00123	Hormone_2	0	0	0	0	2	1	1	0	0	Peptide hormone
pfam00169	PH	0	0	0	0	1	0	0	0	0	PH domain
pfam00393	6PGD	0	0	0	0	1	0	0	0	0	6-phosphogluconate dehydrogenase
pfam00464	SHMT	0	0	0	0	1	0	0	0	0	Serine hydroxymethyltransferase
pfam00493	MCM	0	0	0	0	1	0	0	0	0	MCM2/3/5 family
pfam00652	Ricin_B_lectin	0	0	0	0	1	0	0	0	0	Ricin-type beta-trefoil lectin domain
pfam00801	PKD	0	0	0	0	1	0	0	0	0	PKD domain
pfam01327	Pep_deformylase	0	0	0	0	1	1	0	0	0	Polypeptide deformylase
pfam02196	RBD	0	0	0	0	1	0	0	0	0	Raf-like Ras-binding domain
pfam02230	Abhydrolase_2	0	0	0	0	1	0	0	0	0	Phospholipase/Carboxylesterase
pfam02932	Neur_chan_memb	0	0	0	0	2	0	0	0	0	Neurotransmitter-gated ion-channel
pfam03031	NIF	0	0	0	0	1	0	0	0	0	NLI interacting factor-like phosphatase
pfam03133	TTL	0	0	0	0	1	0	0	0	0	Tubulin-tyrosine ligase family
pfam03302	VSP	0	0	0	0	1	0	0	0	0	Giardia variant-specific surface protein
pfam04193	PQ-loop	0	0	0	0	1	0	0	0	0	PQ loop repeat
pfam04603	Mog1	0	0	0	0	1	0	0	0	0	Ran-interacting Mog1 protein
pfam05083	LST1	0	0	0	0	1	0	0	0	0	LST-1 protein
pfam06121	DUF959	0	0	0	0	1	1	0	0	0	Domain of Unknown Function (DUF959)
pfam06544	DUF1115	0	0	0	0	1	0	0	0	0	Protein of unknown function (DUF1115)
pfam07593	UnbV_ASPIC	0	0	0	0	1	0	1	0	1	ASPIC and UnbV
pfam07787	DUF1625	0	0	0	0	1	0	0	0	0	Protein of unknown function (DUF1625)
pfam08516	ADAM_CR	0	0	0	0	1	0	1	0	0	ADAM cysteine-rich
pfam09311	Rab5-bind	0	0	0	0	1	0	0	0	0	Rabaptin-like protein
pfam10165	Ric8	0	0	0	0	1	0	0	0	0	Guanine nucleotide exchange factor synembryn
pfam10191	COG7	0	0	0	0	1	0	0	0	0	Golgi complex component 7 (COG7)
pfam11817	Foie-gras_1	0	0	0	0	1	0	0	0	0	Foie gras liver health family 1
pfam12896	Apc4	0	0	0	0	2	0	0	0	0	Anaphase-promoting complex
pfam13765	PRY	0	0	0	0	1	0	0	0	0	SPRY-associated domain
pfam13971	MEI4-Rec24	0	0	0	0	1	0	0	0	0	Microtubule-binding domain of katanin
pfam14374	Ribos_L4_asso_C	0	0	0	0	1	0	0	0	0	60S ribosomal protein L4 C-terminal
pfam00282	Pyridoxal_deC	0	0	0	0	0	1	0	1	0	Pyridoxal-dependent decarboxylase
pfam00476	DNA_pol_A	0	0	0	0	0	1	0	0	0	DNA polymerase family A
pfam00810	ER_lumen_recept	0	0	0	0	0	1	0	0	0	ER lumen protein retaining receptor
pfam02020	W2	0	0	0	0	0	1	0	0	0	eIF4-gamma/eIF5/eIF2-epsilon
pfam02121	IP_trans	0	0	0	0	0	1	0	0	0	Phosphatidylinositol transfer protein
pfam04004	Leo1	0	0	0	0	0	1	0	0	0	Leo1-like protein
pfam04110	APG12	0	0	0	0	0	1	0	0	0	Ubiquitin-like autophagy protein Apg12
pfam07894	DUF1669	0	0	0	0	0	1	0	0	0	Protein of unknown function (DUF1669)
pfam11002	RDM	0	0	0	0	0	1	0	0	0	RFPL defining motif (RDM)
pfam12736	CABIT	0	0	0	0	0	1	0	0	0	Cell-cycle sustaining
pfam13229	Beta_helix	0	0	0	0	0	1	0	0	0	Right handed beta helix region
pfam13242	Hydrolase_like	0	0	0	0	0	1	0	0	0	HAD-hyrolase-like
pfam13307	Helicase_C_2	0	0	0	0	0	1	0	0	0	Helicase C-terminal domain
pfam14138	COX16	0	0	0	0	0	1	0	0	0	Cytochrome c oxidase assembly protein COX16
pfam00155	Aminotran_1_2	0	0	0	0	0	0	1	0	0	Aminotransferase class I and II
pfam00231	ATP-synt	0	0	0	0	0	0	1	0	0	ATP synthase
pfam00611	FCH	0	0	0	0	0	0	1	0	0	Fes/CIP4
pfam00881	Nitroreductase	0	0	0	0	0	0	1	0	0	Nitroreductase family
pfam01218	Coprogen_oxidas	0	0	0	0	0	0	1	0	0	Coproporphyrinogen III oxidase
pfam02167	Cytochrom_C1	0	0	0	0	0	0	1	0	0	Cytochrome C1 family
pfam02666	PS_Dcarbxylase	0	0	0	0	0	0	1	0	0	Phosphatidylserine decarboxylase
pfam03947	Ribosomal_L2_C	0	0	0	0	0	0	1	0	0	Ribosomal Proteins L2
pfam04055	Radical_SAM	0	0	0	0	0	0	1	0	0	Radical SAM superfamily
pfam05731	TROVE	0	0	0	0	0	0	1	0	0	TROVE domain
pfam06427	UDP-g_GGTase	0	0	0	0	0	0	1	0	0	UDP-glucose:Glycoprotein
pfam07303	Occludin_ELL	0	0	0	0	0	0	1	0	0	Occludin homology domain
pfam08005	PHR	0	0	0	0	0	0	1	0	0	PHR domain
pfam10264	Stork_head	0	0	0	0	0	0	1	0	0	Winged helix Storkhead-box1 domain
pfam11969	DcpS_C	0	0	0	0	0	0	1	0	0	Scavenger mRNA decapping enzyme C-term binding
pfam12125	Beta-TrCP_D	0	0	0	0	0	0	1	0	0	D domain of beta-TrCP
pfam12895	Apc3	0	0	0	0	0	0	1	0	0	Anaphase-promoting complex
pfam13904	DUF4207	0	0	0	0	0	0	1	0	0	Domain of unknown function (DUF4207)
pfam00024	PAN_1	0	0	0	0	0	0	0	1	0	PAN domain
pfam00735	Septin	0	0	0	0	0	0	0	1	1	Septin
pfam01709	Transcrip_reg	0	0	0	0	0	0	0	1	0	Transcriptional regulator
pfam02770	Acyl-CoA_dh_M	0	0	0	0	0	0	0	1	0	Acyl-CoA dehydrogenase
pfam03145	Sina	0	0	0	0	0	0	0	1	0	Seven in absentia protein family
pfam03803	Scramblase	0	0	0	0	0	0	0	1	0	Scramblase
pfam10602	RPN7	0	0	0	0	0	0	0	1	0	26S proteasome subunit RPN7
pfam11470	TUG	0	0	0	0	0	0	0	1	0	GLUT4 regulating protein TUG
pfam00175	NAD_binding_1	0	0	0	0	0	0	0	0	2	Oxidoreductase NAD-binding domain
pfam00305	Lipoxygenase	0	0	0	0	0	0	0	0	1	Lipoxygenase
pfam00610	DEP	0	0	0	0	0	0	0	0	1	Domain found in Dishevelled
pfam00749	tRNA-synt_1c	0	0	0	0	0	0	0	0	1	tRNA synthetases class I (E and Q)
pfam00867	XPG_I	0	0	0	0	0	0	0	0	1	XPG I-region
pfam03009	GDPD	0	0	0	0	0	0	0	0	1	Glycerophosphoryl diester phosphodiesterase
pfam03250	Tropomodulin	0	0	0	0	0	0	0	0	1	Tropomodulin
pfam04901	RAMP	0	0	0	0	0	0	0	0	1	Receptor activity modifying family
pfam04998	RNA_pol_Rpb1_5	0	0	0	0	0	0	0	0	1	RNA polymerase Rpb1
pfam06021	Gly_acyl_tr_N	0	0	0	0	0	0	0	0	1	Aralkyl acyl-CoA:amino acid
pfam08151	FerI	0	0	0	0	0	0	0	0	1	FerI (NUC094) domain
pfam09270	BTD	0	0	0	0	0	0	0	0	1	Beta-trefoil DNA-binding domain
pfam11799	IMS_C	0	0	0	0	0	0	0	0	1	impB/mucB/samB family C-terminal
pfam12157	DUF3591	0	0	0	0	0	0	0	0	1	Protein of unknown function (DUF3591)
pfam12301	CD99L2	0	0	0	0	0	0	0	0	1	CD99 antigen like protein 2
pfam12881	NUT_N	0	0	0	0	0	0	0	0	1	NUT protein N terminus
pfam13561	adh_short_C2	0	0	0	0	0	0	0	0	1	Enoyl-(Acyl carrier protein) reductase
Total Pfam		2586	2222	1573	992	1907	1128	1187	1300	1349
Seretome		4969	3204	2198	1460	2848	1617	1604	1852	1923
Pfam (%)		52.0427	69.3508	71.5651	67.9452	66.9593	69.7588	74.0025	70.1944	70.1508
